# Supplementary material for: The relation between DNA methylation patterns and serum cytokine levels in community-dwelling adults: a preliminary study
Source: BMC Genet. 2017 Jun 21;18:57. doi: 10.1186/s12863-017-0525-3 (PMC5480116; doi:10.1186/s12863-017-0525-3)
Supplement: Additional file 1: Table S1. — Differentially methylated position (DMP) analysis of middle-aged and elderly participants. Description: Association of each CpG loci with the variables: age group, Ln IL-10, Ln TNF, Ln IL-6, and Ln IL-8. Analysis performed using limma on M-values, and the difference (log fold-change or regression coefficient) and significance (unadjusted and FDR-adjusted p-value, and log-odds difference (B)) presented for all probes with an unadjusted p-value <0.05 (XLSX 12493 kb) [file 12863_2017_525_MOESM1_ESM.xlsx]

## Sheet: Age group
Probe	chr	pos	UCSC_RefGene_Name	UCSC_RefGene_Accession	Regulatory_Feature_Group	logFC	AveExpr	t	P.Value	adj.P.Val	B
cg04267345	chr14	24835104	NFATC4	NM_001136022	Unclassified	2.11496	-3.79989	9.80391	1.0816e-07	0.0448865	5.11665
cg24926052	chr1	6063829				-1.06374	3.59666	-8.21441	9.30029e-07	0.164183	3.98442
cg21879272	chr14	51135303	SAV1	NM_021818	Promoter_Associated_Cell_type_specific	0.681041	-3.51752	8.04656	1.18687e-06	0.164183	3.84562
cg00501169	chr1	108769254	NBPF4	NM_001143989		-1.45783	2.09172	-7.77077	1.78501e-06	0.182099	3.60864
cg02891686	chr4	24801425	SOD3	NM_003102		0.785675	0.98695	7.63373	2.19397e-06	0.182099	3.48664
cg26048690	chr14	66974622	GPHN;GPHN;GPHN;GPHN	NM_020806;NM_020806;NM_001024218;NM_001024218	Promoter_Associated	0.799777	-4.48246	7.32588	3.51789e-06	0.21991	3.20186
cg13567541	chr7	128828303	SMO	NM_005631	Unclassified_Cell_type_specific	0.982852	-3.70695	7.29181	3.70934e-06	0.21991	3.16942
cg13083057	chr12	119663566				-0.490284	2.1215	-7.03464	5.56139e-06	0.254479	2.91837
cg24671344	chr1	13910796	PDPN;PDPN;PDPN;PDPN	NM_001006624;NM_001006625;NM_006474;NM_198389		0.537104	-3.22862	6.99153	5.95715e-06	0.254479	2.87521
cg24213196	chr17	40834836	CNTNAP1;CNTNAP1;CCR10	NM_003632;NM_003632;NM_016602		0.429682	-3.04636	6.8405	7.59436e-06	0.254479	2.72152
cg18449964	chr18	72917101	ZADH2	NM_175907	Promoter_Associated_Cell_type_specific	0.906363	-1.52256	6.79036	8.23743e-06	0.254479	2.66963
cg09012858	chr6	28984234			Promoter_Associated	-0.448441	-0.758751	-6.73942	8.94972e-06	0.254479	2.61647
cg11174855	chr10	134598352	NKX6-2	NM_177400		0.386997	-0.24867	6.71081	9.37796e-06	0.254479	2.58641
cg25526960	chr10	97064500				-0.383113	2.1953	-6.68353	9.80628e-06	0.254479	2.55762
cg04845466	chr2	27665079	KRTCAP3;NRBP1;KRTCAP3	NM_001168364;NM_013392;NM_173853	Promoter_Associated	1.18896	1.54972	6.63207	1.06713e-05	0.254479	2.50295
cg03627489	chr16	51341199				-0.417781	1.47953	-6.6036	1.11839e-05	0.254479	2.47251
cg19824710	chr1	43995379	PTPRF;PTPRF	NM_130440;NM_002840	Unclassified	-0.493148	1.59896	-6.59358	1.13704e-05	0.254479	2.46177
cg10848792	chr2	62732892	TMEM17	NM_198276		1.51927	-2.28099	6.59048	1.14287e-05	0.254479	2.45844
cg14637927	chr7	129172011				0.446954	3.48914	6.56119	1.19959e-05	0.254479	2.4269
cg15693572	chr3	22412385				-0.760233	0.891033	-6.52215	1.27984e-05	0.254479	2.38463
cg01629329	chr20	2633258	NOP56;MIR1292;NOP56;NOP56	NM_006392;NR_031699;NR_027700;NM_006392	Promoter_Associated	1.06321	-4.63547	6.49571	1.33735e-05	0.254479	2.35585
cg13225166	chr17	37761216	NEUROD2	NM_006160	Unclassified_Cell_type_specific	1.12214	-3.14207	6.43152	1.48861e-05	0.254479	2.28546
cg12596782	chr5	96144134	ERAP1;ERAP1	NM_001040458;NM_016442	Promoter_Associated	-0.485506	-3.605	-6.42348	1.50878e-05	0.254479	2.27659
cg14622967	chr9	137711110	COL5A1	NM_000093	Unclassified_Cell_type_specific	-1.51952	2.1521	-6.39105	1.59312e-05	0.254479	2.24069
cg03160883	chr6	36628713				0.50183	-0.328633	6.38368	1.61296e-05	0.254479	2.23251
cg00219626	chr6	28983835				-0.564855	-0.989882	-6.35012	1.70666e-05	0.254479	2.19513
cg05548402	chr16	66115853				-0.783438	2.91702	-6.31815	1.80121e-05	0.254479	2.15933
cg01498900	chr14	74035742	ACOT2	NM_006821	Unclassified	-0.556649	-2.64438	-6.31068	1.82409e-05	0.254479	2.15094
cg03604073	chr19	47507409	GRLF1	NM_004491	Unclassified_Cell_type_specific	0.441488	-0.595186	6.3034	1.8467e-05	0.254479	2.14274
cg06700234	chr8	145642243	SLC39A4;SLC39A4;SLC39A4	NM_130849;NM_017767;NM_130849		0.468022	2.9081	6.30037	1.85617e-05	0.254479	2.13934
cg00042263	chr2	118503396				-0.742614	2.05763	-6.28629	1.90093e-05	0.254479	2.12347
cg02507480	chr7	112032146			Promoter_Associated_Cell_type_specific	-0.621097	-3.30235	-6.25413	2.00749e-05	0.257082	2.08708
cg10994149	chr5	43037123			Promoter_Associated_Cell_type_specific	0.976508	2.45078	6.22731	2.10113e-05	0.257082	2.05659
cg26988138	chr19	2639424	GNG7	NM_052847		-0.501068	-0.934144	-6.22589	2.10622e-05	0.257082	2.05498
cg16649791	chr4	816968	CPLX1	NM_006651		-0.492778	2.64001	-6.19321	2.22686e-05	0.263391	2.01764
cg07664000	chr17	28659293	TMIGD1	NM_206832	Unclassified_Cell_type_specific	-0.570924	-2.26788	-6.17816	2.28485e-05	0.263391	2.00037
cg03274391	chr3	22413232				-1.08485	0.870664	-6.13459	2.46174e-05	0.276113	1.95018
cg10091775	chr15	63674923	CA12;CA12	NM_001218;NM_206925		0.542465	2.30621	6.10163	2.60504e-05	0.283369	1.91198
cg11433866	chr12	115126908				-0.854065	-2.257	-6.08636	2.67438e-05	0.283369	1.89421
cg05868365	chr7	1584479	TMEM184A	NM_001097620		0.851603	2.35202	6.05628	2.81669e-05	0.283369	1.85908
cg22454769	chr2	106015767	FHL2;FHL2;FHL2;FHL2	NM_001039492;NM_001450;NM_201557;NM_201555	Unclassified_Cell_type_specific	0.49177	1.18759	6.04848	2.85484e-05	0.283369	1.84995
cg25443851	chr5	87991388				1.00643	-3.0552	6.04106	2.89168e-05	0.283369	1.84125
cg21963768	chr1	235818030				-0.546295	3.18122	-6.03224	2.93612e-05	0.283369	1.83088
cg23699196	chr11	131780334	NTM;NTM;NTM;NTM	NM_016522;NM_001144059;NM_001144058;NM_001048209		0.524589	-1.62463	5.99801	3.11535e-05	0.286181	1.79056
cg12042587	chr5	42423947	GHR	NM_000163		0.89158	-3.35443	5.98425	3.19059e-05	0.286181	1.77429
cg22888484	chr20	37075185	SNHG11	NR_003239	Promoter_Associated	-0.593104	-3.36584	-5.97573	3.23814e-05	0.286181	1.7642
cg19843353	chr5	180651585	TRIM41;TRIM41	NM_201627;NM_033549	Unclassified	-0.742158	-0.348245	-5.97373	3.24943e-05	0.286181	1.76182
cg21283302	chr7	101596131	CUX1;CUX1;CUX1	NM_181500;NM_181552;NM_001913		0.375267	2.54326	5.96309	3.31006e-05	0.286181	1.7492
cg19499361	chr12	21680220	C12orf39	NM_030572	Unclassified	0.632996	-2.43482	5.9369	3.46439e-05	0.293412	1.71804
cg27423669	chr13	97766320				-0.483056	1.76624	-5.86697	3.91452e-05	0.310794	1.63419
cg09279949	chr20	23030250	THBD;THBD	NM_000361;NM_000361		-0.494736	-2.70366	-5.85926	3.96775e-05	0.310794	1.6249
cg08456051	chr4	190225902				-1.09644	0.859306	-5.85079	4.02712e-05	0.310794	1.61467
cg00868875	chr18	24127237	KCTD1;KCTD1;KCTD1	NM_001136205;NM_198991;NM_001142730	Unclassified_Cell_type_specific	0.612409	3.85825	5.8458	4.06255e-05	0.310794	1.60863
cg04854794	chr4	164415804	C4orf43;C4orf43	NM_018352;NM_018352	Promoter_Associated	0.873334	-3.33038	5.83346	4.15148e-05	0.310794	1.5937
cg05102552	chr2	27650867	NRBP1	NM_013392	Promoter_Associated	0.991389	-1.93773	5.83344	4.15165e-05	0.310794	1.59367
cg01476568	chr10	5734716	C10orf18	NM_017782	Promoter_Associated	0.526895	-1.75921	5.81281	4.30492e-05	0.310794	1.56864
cg04608190	chr2	240983080	PRR21	NM_001080835		-0.707376	2.47555	-5.80005	4.40269e-05	0.310794	1.55312
cg17183770	chr3	170079338	SKIL;SKIL;SKIL	NM_005414;NM_001145097;NM_001145098		0.429885	2.22281	5.77505	4.60111e-05	0.310794	1.5226
cg04752210	chr16	87688745	JPH3	NM_020655		0.493486	2.69096	5.77364	4.61253e-05	0.310794	1.52089
cg09578475	chr19	9473688	ZNF177	NM_003451		0.543432	0.109437	5.77138	4.63101e-05	0.310794	1.51811
cg00683984	chr7	45615337	ADCY1	NM_021116		-0.46156	-2.19	-5.77099	4.63416e-05	0.310794	1.51764
cg12526614	chr5	113671086				-0.433048	2.5936	-5.76689	4.66781e-05	0.310794	1.51263
cg04018571	chr2	96874059	STARD7	NM_020151	Promoter_Associated	-0.508068	-1.8953	-5.74889	4.81864e-05	0.310794	1.49057
cg19741359	chr2	73429176	NOTO	NM_001134462		0.808963	1.63029	5.74818	4.82466e-05	0.310794	1.4897
cg04855216	chr5	118609467	TNFAIP8	NM_001077654		-0.501017	-2.05504	-5.74276	4.87114e-05	0.310794	1.48304
cg05262173	chr5	76131154				0.526749	3.26189	5.71803	5.08919e-05	0.310794	1.4526
cg02766937	chr5	12238327				0.846935	-1.12539	5.71541	5.11289e-05	0.310794	1.44937
cg22647546	chr2	26394518	FAM59B	NM_001168241	Unclassified	0.359375	-0.663193	5.6893	5.35534e-05	0.310794	1.4171
cg22692659	chr1	6063807				-0.78381	2.43686	-5.6708	5.53438e-05	0.310794	1.39415
cg04275404	chr10	23984534	KIAA1217	NM_001098500		1.01283	-3.33393	5.66728	5.56908e-05	0.310794	1.38979
cg10838001	chr10	97850094			Promoter_Associated	1.34947	-3.28809	5.66546	5.58715e-05	0.310794	1.38753
cg19795793	chr2	206551844	NRP2;NRP2;NRP2;NRP2;NRP2;NRP2	NM_201279;NM_018534;NM_201264;NM_201267;NM_003872;NM_201266		0.593671	2.08735	5.6574	5.66797e-05	0.310794	1.37749
cg20647137	chr7	137761289	AKR1D1	NM_005989		0.451733	3.63565	5.65545	5.68768e-05	0.310794	1.37507
cg06994692	chr7	5111621	LOC389458	NR_015343	Unclassified_Cell_type_specific	0.726969	-1.73708	5.65429	5.69943e-05	0.310794	1.37363
cg03441227	chr1	114301296	PHTF1	NM_006608	Promoter_Associated	-0.36416	-2.42326	-5.65279	5.71462e-05	0.310794	1.37177
cg13316472	chr11	1482428	BRSK2	NM_003957		-0.511446	3.88787	-5.63921	5.85467e-05	0.310794	1.35483
cg12447911	chr15	95515060				-0.582242	2.47643	-5.63479	5.90101e-05	0.310794	1.34932
cg26407930	chr1	8377724			Unclassified	0.42212	1.8583	5.62876	5.9648e-05	0.310794	1.34179
cg05568797	chr12	26275050	BHLHE41	NM_030762		0.515662	-4.39148	5.61877	6.07215e-05	0.310794	1.32929
cg21293943	chr6	32337906	C6orf10	NM_006781		0.391754	4.15528	5.60421	6.23221e-05	0.310794	1.31105
cg01814963	chr1	146644097	PRKAB2;PRKAB2	NM_005399;NM_005399	Promoter_Associated	-0.389134	-4.73602	-5.5918	6.37201e-05	0.310794	1.29548
cg18780432	chr17	65040769	CACNG1;CACNG1	NM_000727;NM_000727		-0.487486	3.50418	-5.58994	6.39329e-05	0.310794	1.29314
cg25746499	chr2	240153778	HDAC4	NM_006037	Unclassified_Cell_type_specific	-0.61641	0.886211	-5.58291	6.47426e-05	0.310794	1.2843
cg15716405	chr5	83680690	EDIL3	NM_005711		0.846888	-4.29698	5.58122	6.49387e-05	0.310794	1.28217
cg21500133	chr20	43439451	RIMS4	NM_182970		0.507061	-4.08887	5.56223	6.71871e-05	0.310794	1.25824
cg17085710	chr7	98842834				-0.527807	1.02485	-5.55009	6.86671e-05	0.310794	1.2429
cg23660949	chr17	79072761	BAIAP2;BAIAP2;BAIAP2;BAIAP2	NM_017450;NM_006340;NM_001144888;NM_017451		0.696231	1.44191	5.54693	6.90578e-05	0.310794	1.23891
cg06338697	chr10	34587539	PARD3	NM_019619		-0.348945	2.9463	-5.54349	6.94856e-05	0.310794	1.23456
cg07616828	chr8	25775184	EBF2	NM_022659		-0.539307	-0.450202	-5.54104	6.97917e-05	0.310794	1.23146
cg20478120	chr6	33258045	PFDN6;WDR46;WDR46	NM_014260;NM_001164267;NM_005452		0.36484	-0.473562	5.52216	7.22018e-05	0.310794	1.20752
cg23336241	chr2	134699952				-0.304912	0.871779	-5.51913	7.25968e-05	0.310794	1.20367
cg04569583	chr15	62358531	C2CD4A	NM_207322		-0.678004	3.20582	-5.51765	7.27895e-05	0.310794	1.2018
cg23913679	chr18	7116700	LAMA1	NM_005559		0.769428	-3.50057	5.515	7.31372e-05	0.310794	1.19844
cg08038311	chr2	43823267	THADA;THADA	NM_001083953;NM_022065	Promoter_Associated	-0.391498	-4.34135	-5.51122	7.36373e-05	0.310794	1.19362
cg04075546	chr7	54143022				-0.630364	2.21489	-5.50356	7.46608e-05	0.310794	1.18388
cg20249566	chr19	16830739	NWD1	NM_001007525		-0.591249	1.24343	-5.50197	7.48749e-05	0.310794	1.18185
cg03974347	chr16	21289922	CRYM;CRYM	NM_001888;NM_001014444	Unclassified	-0.436788	-2.8581	-5.49979	7.5169e-05	0.310794	1.17908
cg01850785	chr2	69870150	AAK1	NM_014911		-0.425142	-2.87544	-5.49878	7.53054e-05	0.310794	1.1778
cg05888917	chr1	156626749	BCAN	NM_021948	Promoter_Associated	-0.483255	-3.67373	-5.48618	7.70364e-05	0.310794	1.16173
cg18841298	chr12	101604258	SLC5A8	NM_145913		0.669659	2.36634	5.47245	7.89687e-05	0.310794	1.1442
cg14517133	chr6	42664420	PRPH2	NM_000322		-0.657681	1.7731	-5.46314	8.03085e-05	0.310794	1.13228
cg04502985	chr5	77268452			Unclassified	0.951077	-4.02253	5.46169	8.05191e-05	0.310794	1.13043
cg07025157	chr4	128062757				-0.382415	2.86137	-5.45857	8.09754e-05	0.310794	1.12642
cg14371123	chr9	71319356	PIP5K1B	NM_003558		0.380888	-3.17683	5.45775	8.10951e-05	0.310794	1.12537
cg00368636	chr7	64734674			Unclassified_Cell_type_specific	0.893475	-1.76027	5.45761	8.11153e-05	0.310794	1.1252
cg16215387	chr7	1407471			Unclassified_Cell_type_specific	-0.506045	-1.74331	-5.45114	8.20693e-05	0.310794	1.11691
cg16365445	chr10	33230686	ITGB1;ITGB1	NM_002211;NM_133376		-0.463349	2.98012	-5.44573	8.28772e-05	0.310794	1.10996
cg26967579	chr5	65893440	MAST4;MAST4	NM_001164664;NM_198828		0.499321	-3.37879	5.44365	8.31898e-05	0.310794	1.10729
cg08065231	chr19	9473684	ZNF177	NM_003451		1.04493	-1.94419	5.44254	8.33565e-05	0.310794	1.10587
cg07788092	chr19	9473691	ZNF177	NM_003451		0.419893	-2.01345	5.43504	8.44965e-05	0.310794	1.09623
cg22974804	chr12	105478392	ALDH1L2;ALDH1L2	NM_001034173;NR_027752	Unclassified_Cell_type_specific	0.411536	-3.2367	5.43209	8.49484e-05	0.310794	1.09244
cg19015611	chr2	71126446	VAX2	NM_012476		-0.465064	0.194555	-5.43144	8.50488e-05	0.310794	1.0916
cg06054593	chr16	53737861	RPGRIP1L;FTO;RPGRIP1L	NM_001127897;NM_001080432;NM_015272	Promoter_Associated	-0.344325	-4.9513	-5.424	8.62024e-05	0.310794	1.08203
cg14899731	chr14	50328873			Promoter_Associated	-0.510554	-3.34992	-5.42277	8.63963e-05	0.310794	1.08044
cg23395688	chr12	127386483				-0.552715	1.24784	-5.41852	8.70631e-05	0.310794	1.07497
cg12895546	chr11	68202244	LRP5	NM_002335		0.458445	3.35065	5.41668	8.73554e-05	0.310794	1.07259
cg07832143	chr17	77435199	HRNBP3	NM_001082575		0.824337	1.36	5.41459	8.76868e-05	0.310794	1.0699
cg09968817	chr14	73925212	NUMB;NUMB;NUMB;NUMB;NUMB;NUMB;NUMB;NUMB	NM_001005744;NM_003744;NM_001005743;NM_001005743;NM_001005745;NM_001005745;NM_001005744;NM_003744	Promoter_Associated	-0.336458	-3.30401	-5.40878	8.86148e-05	0.310794	1.06241
cg18174779	chr1	57822544	DAB1	NM_021080		0.620906	2.93152	5.39779	9.04003e-05	0.310794	1.04822
cg03895593	chr1	6064094			Unclassified_Cell_type_specific	-1.05607	2.21562	-5.39377	9.10626e-05	0.310794	1.04302
cg16427107	chr15	75912924	SNUPN;SNUPN;SNUPN	NM_005701;NM_001042581;NM_001042588	Gene_Associated_Cell_type_specific	-0.422795	-1.59172	-5.38914	9.18328e-05	0.310794	1.03703
cg16365373	chr10	102898409			Unclassified_Cell_type_specific	0.489121	1.12651	5.38341	9.27932e-05	0.310794	1.02962
cg23385492	chr7	158325118	PTPRN2;PTPRN2;PTPRN2	NM_002847;NM_130842;NM_130843		-0.396355	-0.957956	-5.37623	9.40126e-05	0.310794	1.02031
cg02104392	chr2	134578960				-0.372969	1.55366	-5.37516	9.41964e-05	0.310794	1.01892
cg26192748	chr7	74233349	GTF2IRD2	NM_173537		-1.25223	3.26938	-5.36405	9.61201e-05	0.310794	1.0045
cg08286791	chr2	80412398	CTNNA2;CTNNA2	NM_004389;NM_001164883		-0.406204	2.63256	-5.35308	9.806e-05	0.310794	0.990242
cg03885975	chr12	131142708				-0.474452	0.813207	-5.35054	9.85143e-05	0.310794	0.986941
cg23628117	chr7	92238364	CDK6;CDK6	NM_001259;NM_001145306		0.409527	3.87955	5.34978	9.86506e-05	0.310794	0.985955
cg03638795	chr11	416499	SIGIRR;SIGIRR	NM_001135053;NM_021805		-0.415379	-2.14594	-5.34272	9.99292e-05	0.310794	0.976756
cg17423419	chr7	100822607	C7orf52	NM_198571	Unclassified_Cell_type_specific	-0.377262	-2.55652	-5.33726	0.000100928	0.310794	0.969648
cg14018024	chr9	133908909	LAMC3	NM_006059		-0.541689	1.67324	-5.33653	0.000101062	0.310794	0.968699
cg17529965	chr15	77327887	PSTPIP1	NM_003978	Promoter_Associated	0.648459	2.77948	5.32916	0.000102431	0.310794	0.959078
cg15085883	chr12	68848994				-1.45166	-0.196019	-5.32702	0.000102833	0.310794	0.956282
cg16717398	chr6	35464939	TEAD3	NM_003214	Unclassified	0.434997	-1.77873	5.32329	0.000103535	0.310794	0.951412
cg11650948	chr12	31798865	C12orf72	NM_001135864		-0.395093	0.873082	-5.32181	0.000103815	0.310794	0.949482
cg09217581	chr2	11484701	ROCK2;ROCK2	NM_004850;NM_004850		0.576777	-4.02371	5.32163	0.000103849	0.310794	0.94925
cg21548096	chr12	69326897	CPM;CPM;CPM	NM_001005502;NM_198320;NM_001874	Promoter_Associated	-0.403449	-4.90053	-5.32153	0.000103869	0.310794	0.949112
cg26355573	chr18	5197388	LOC642597	NM_001145194	Unclassified_Cell_type_specific	0.425391	-2.36949	5.31644	0.000104837	0.310794	0.94247
cg21986027	chr6	169238138				0.435268	3.73938	5.31512	0.000105092	0.310794	0.940733
cg13355253	chr5	2726310				-0.901181	4.23476	-5.31392	0.000105321	0.310794	0.939174
cg25451082	chr4	114901059	ARSJ	NM_024590		1.84877	-3.14752	5.31071	0.000105942	0.310794	0.934964
cg18874332	chr12	100867529	NR1H4	NM_005123		-0.873178	0.991094	-5.30338	0.00010737	0.310794	0.925378
cg09342225	chr11	101668461				-0.412361	0.447224	-5.30296	0.000107454	0.310794	0.924819
cg10963398	chr17	72932651	OTOP3	NM_178233		-0.38588	-1.43714	-5.29461	0.000109107	0.310794	0.913877
cg18082362	chr3	131854912				-0.370303	2.04489	-5.29381	0.000109266	0.310794	0.91283
cg23719342	chr7	122636635	TAS2R16	NM_016945		-0.462112	2.21177	-5.29344	0.00010934	0.310794	0.912348
cg07948496	chr1	242121526				0.41159	1.50969	5.28721	0.000110594	0.31222	0.904172
cg11702456	chr2	231280907	SP100;SP100;SP100;SP100	NM_001080391;NM_003113;NM_001080391;NM_003113	Promoter_Associated_Cell_type_specific	-0.468535	-4.76828	-5.28286	0.000111478	0.312327	0.898459
cg21647189	chr4	16085814	PROM1;PROM1	NM_001145848;NM_001145847		1.31043	-3.90013	5.27348	0.00011341	0.312327	0.886134
cg19972558	chr4	119273889	PRSS12;PRSS12	NM_003619;NM_003619	Unclassified_Cell_type_specific	0.737226	-2.95088	5.273	0.000113509	0.312327	0.885504
cg13493620	chr9	129248912	FAM125B	NM_033446		0.339879	2.60326	5.2707	0.000113989	0.312327	0.882474
cg11113589	chr21	46898764	COL18A1;COL18A1;COL18A1	NM_130444;NM_030582;NM_130445	Unclassified	-0.744898	-0.913322	-5.26876	0.000114395	0.312327	0.879924
cg17590162	chr11	63827361	MACROD1	NM_014067	Unclassified_Cell_type_specific	0.36169	0.452232	5.25109	0.000118164	0.317143	0.856634
cg10072526	chr16	6534430	A2BP1;A2BP1	NM_001142333;NM_018723		-0.83938	2.87083	-5.24912	0.000118592	0.317143	0.854035
cg25039722	chr17	50236344	CA10;CA10;CA10	NM_020178;NM_001082534;NM_001082533		0.412173	-0.97713	5.24658	0.000119146	0.317143	0.850683
cg04336379	chr7	5111669	LOC389458	NR_015343	Unclassified_Cell_type_specific	0.96298	-1.92675	5.24627	0.000119215	0.317143	0.850265
cg22971157	chr5	1855043				-0.643505	1.98008	-5.23946	0.000120715	0.319087	0.841273
cg18103836	chr6	2877211			Promoter_Associated_Cell_type_specific	0.399402	2.65404	5.2331	0.000122134	0.31968	0.832863
cg15718555	chr2	239847497				-0.572666	1.68272	-5.23156	0.00012248	0.31968	0.830828
cg27376870	chr7	1581583	MAFK	NM_002360		-0.748152	1.86798	-5.21887	0.000125372	0.324855	0.81402
cg00822007	chr16	63619095				-0.730413	0.796118	-5.21428	0.000126434	0.324855	0.807941
cg18824549	chr17	47807591	FAM117A	NM_030802		-0.444248	2.18684	-5.21018	0.000127393	0.324855	0.802497
cg09831105	chr12	99287469	ANKS1B;ANKS1B;ANKS1B	NM_020140;NM_152788;NM_181670		0.456086	-1.2868	5.20932	0.000127594	0.324855	0.801361
cg18091163	chr8	76319964			Unclassified_Cell_type_specific	0.5129	-5.0973	5.19785	0.000130318	0.32678	0.786125
cg05665937	chr4	1216051	CTBP1;CTBP1	NM_001328;NM_001012614	Gene_Associated_Cell_type_specific	0.361776	3.85724	5.19693	0.00013054	0.32678	0.7849
cg20392764	chr11	2293117	ASCL2	NM_005170		0.636845	2.73498	5.19621	0.000130712	0.32678	0.783947
cg00307497	chr2	207976271	KLF7	NM_003709		0.436049	3.06014	5.19111	0.000131946	0.32688	0.77717
cg18202167	chr12	58087540	OS9;OS9;OS9;OS9	NM_001017958;NM_001017957;NM_001017956;NM_006812	Promoter_Associated	-0.340008	-2.45564	-5.18442	0.000133583	0.32688	0.768266
cg22457211	chr15	40075133	FSIP1	NM_152597	Promoter_Associated	-0.439061	-4.53039	-5.18425	0.000133626	0.32688	0.768033
cg07922513	chr1	6089454	KCNAB2;KCNAB2	NM_003636;NM_172130	Promoter_Associated	-0.543293	2.57315	-5.17919	0.00013488	0.32688	0.761287
cg07073120	chr17	79994884	DCXR	NM_016286	Promoter_Associated	-0.409976	-2.85859	-5.1778	0.000135227	0.32688	0.759435
cg00812861	chr9	35114699	KIAA1539	NM_025182		-0.374833	-4.21358	-5.17611	0.000135649	0.32688	0.757182
cg16704476	chr12	107350911	C12orf23	NM_152261		-0.539677	-1.84314	-5.17365	0.000136266	0.32688	0.753903
cg26253500	chr7	136641740	CHRM2;CHRM2;CHRM2;CHRM2;CHRM2;CHRM2;CHRM2;CHRM2	NM_001006631;NM_000739;NM_001006627;NM_001006628;NM_001006629;NM_001006632;NM_001006630;NM_001006626		-0.560755	2.32766	-5.16637	0.000138109	0.329397	0.744193
cg23580626	chr6	792722				-0.523968	1.50996	-5.15302	0.000141556	0.329934	0.726365
cg21690793	chr6	792658				-0.494821	2.46133	-5.14665	0.000143235	0.329934	0.717831
cg16784174	chr7	1563610				0.558371	3.1923	5.14627	0.000143334	0.329934	0.717329
cg23302884	chr18	44338147	ST8SIA5	NM_013305		0.514781	-1.29198	5.13909	0.00014525	0.329934	0.707713
cg08737136	chr1	38231880	EPHA10;EPHA10	NM_001099439;NM_173641		-0.374366	-4.79063	-5.13381	0.000146677	0.329934	0.700632
cg09220639	chr12	122713134	DIABLO;DIABLO;DIABLO;DIABLO	NM_019887;NR_024600;NM_138929;NR_024601		0.30622	3.04591	5.13371	0.000146705	0.329934	0.700496
cg00085830	chr1	182808254	DHX9	NM_001357	Promoter_Associated	-0.394169	-4.43312	-5.12988	0.000147746	0.329934	0.695371
cg05187965	chr10	45406764	TMEM72;TMEM72	NM_001123376;NM_001123376		0.519404	-0.211669	5.12531	0.000149003	0.329934	0.689231
cg23480021	chr3	22412746				-1.15332	2.04642	-5.12407	0.000149346	0.329934	0.687563
cg14644378	chr9	34988588	DNAJB5;DNAJB5	NM_001135004;NM_012266		-0.831022	0.217782	-5.11862	0.00015086	0.329934	0.680254
cg15853125	chr21	32932267	TIAM1	NM_003253		0.554046	-3.87053	5.1183	0.00015095	0.329934	0.679822
cg21619825	chr15	22954287	CYFIP1;CYFIP1	NM_014608;NM_001033028		0.354218	3.42969	5.11372	0.000152237	0.329934	0.673661
cg05702778	chr18	12271697	CIDEA;CIDEA	NM_001279;NM_198289	Unclassified	1.28571	-3.04	5.11023	0.000153226	0.329934	0.668964
cg00329615	chr3	118706648	IGSF11;IGSF11	NM_001015887;NM_152538		-0.398377	0.190808	-5.10945	0.000153448	0.329934	0.667914
cg06010020	chr7	5112067	LOC389458	NR_015343		0.499731	-1.61751	5.1069	0.000154174	0.329934	0.664489
cg11618577	chr2	27665543	KRTCAP3;KRTCAP3	NM_001168364;NM_173853	Promoter_Associated	1.09385	0.945311	5.10586	0.000154473	0.329934	0.663084
cg15626285	chr12	7167781	C1S;C1S	NM_001734;NM_201442		-0.454009	2.03989	-5.10453	0.000154852	0.329934	0.661302
cg19351143	chr2	111662494	ACOXL;ACOXL;ACOXL	NM_001142807;NM_001142808;NM_001105516		0.357097	3.15372	5.1035	0.000155149	0.329934	0.659913
cg14576825	chr19	1676136				0.523465	-0.447632	5.10302	0.000155287	0.329934	0.659268
cg13391455	chr2	84521105				-0.449269	2.1955	-5.09843	0.000156615	0.329934	0.653084
cg07270021	chr8	60627336				-0.464953	1.97807	-5.09633	0.000157227	0.329934	0.650255
cg21897880	chr13	111278058	CARKD	NM_018210	Gene_Associated_Cell_type_specific	0.296318	2.17021	5.09274	0.000158277	0.329934	0.645417
cg09224821	chr17	80329944			Unclassified_Cell_type_specific	-0.558157	-1.85976	-5.08902	0.000159373	0.329934	0.640404
cg24385709	chr6	31126689	CCHCR1;CCHCR1;TCF19;TCF19;CCHCR1	NM_001105564;NM_001105563;NM_001077511;NM_007109;NM_019052		-0.380515	-4.91373	-5.0866	0.000160093	0.329934	0.637129
cg22196260	chr19	50936172	MYBPC2;MYBPC2	NM_004533;NM_004533		0.338062	0.53479	5.08353	0.000161009	0.329934	0.632985
cg26200239	chr11	118013431	SCN4B;SCN4B;SCN4B;SCN4B	NM_001142349;NM_001142348;NM_174934;NR_024527		-0.641343	1.99907	-5.08336	0.000161057	0.329934	0.632768
cg18543991	chr3	145871392	PLOD2;PLOD2	NM_000935;NM_182943		-0.355859	2.60183	-5.08329	0.000161079	0.329934	0.63267
cg13181022	chr12	69247976	CPM;CPM;CPM	NM_198320;NM_001874;NM_001005502		0.374422	2.64417	5.08182	0.000161518	0.329934	0.630687
cg00950473	chr20	57041294	APCDD1L	NM_153360		-0.40658	1.17333	-5.0782	0.000162608	0.329934	0.6258
cg03340014	chr19	48325153	CRX;CRX	NM_000554;NM_000554		-0.798615	-2.0975	-5.07765	0.000162775	0.329934	0.625053
cg12513481	chr17	46507830	SKAP1;SKAP1	NM_001075099;NM_003726	Promoter_Associated_Cell_type_specific	-0.445684	-2.8212	-5.07529	0.000163491	0.329934	0.62186
cg05180443	chr17	48546554	CHAD;ACSF2	NM_001267;NM_025149		0.711144	-2.08852	5.07436	0.000163775	0.329934	0.620601
cg03018949	chr10	127371658	C10orf122;C10orf122	NM_001128202;NM_001128202		-0.38287	-0.127154	-5.06445	0.000166819	0.330279	0.607204
cg24244752	chr4	46391728	GABRA2;GABRA2	NM_001114175;NM_000807		0.464366	-3.25693	5.06262	0.000167389	0.330279	0.604721
cg22396755	chr1	21995097	RAP1GAP;RAP1GAP	NM_002885;NM_001145657	Unclassified_Cell_type_specific	0.59172	-2.87151	5.0599	0.000168236	0.330279	0.601045
cg11358257	chr12	113573521	RASAL1	NM_004658	Promoter_Associated_Cell_type_specific	0.405256	-2.96143	5.05522	0.000169706	0.330279	0.594711
cg01458121	chr17	48350860	TMEM92;TMEM92	NM_153229;NM_001168215	Unclassified	0.539425	-3.83117	5.05511	0.000169743	0.330279	0.594553
cg00986800	chr3	171757286	FNDC3B;FNDC3B	NM_022763;NM_001135095	Promoter_Associated	-0.507458	-3.99853	-5.05349	0.000170257	0.330279	0.592353
cg26297547	chr17	58227714	CA4	NM_000717		0.93573	-3.43811	5.05136	0.00017093	0.330279	0.589478
cg03764161	chr11	58912327	FAM111A;FAM111A;FAM111A;FAM111A;FAM111A;FAM111A;FAM111A	NM_198847;NM_001142520;NM_198847;NM_001142521;NM_022074;NM_022074;NM_001142519	Promoter_Associated	-0.347402	-5.12179	-5.05065	0.000171159	0.330279	0.588504
cg14010194	chr6	42152817	GUCA1B	NM_002098	Unclassified_Cell_type_specific	0.57497	3.2387	5.04927	0.000171598	0.330279	0.586635
cg12308275	chr15	43558855	TGM5;TGM5	NM_201631;NM_004245		0.500976	3.36675	5.04831	0.000171905	0.330279	0.585336
cg07703756	chr12	130940065	RIMBP2	NM_015347		-0.424868	0.17311	-5.04458	0.000173104	0.330507	0.580271
cg09345825	chr14	66974634	GPHN;GPHN;GPHN;GPHN	NM_020806;NM_020806;NM_001024218;NM_001024218	Promoter_Associated	0.782942	-4.06184	5.03794	0.000175256	0.330507	0.571268
cg26263766	chr19	58739734	ZNF544	NM_014480	Unclassified	0.59508	-2.89862	5.03449	0.000176388	0.330507	0.566572
cg09483318	chr17	72130176				-0.358867	2.70163	-5.02733	0.000178756	0.330507	0.556849
cg02750262	chr18	72916776	ZADH2	NM_175907	Promoter_Associated_Cell_type_specific	0.430745	0.0632802	5.027	0.000178866	0.330507	0.556399
cg16609818	chr17	41622807	ETV4;ETV4	NM_001079675;NM_001986		-0.439562	-3.14684	-5.02613	0.000179156	0.330507	0.555217
cg06543221	chr16	86899685				-0.68466	0.641452	-5.0258	0.000179268	0.330507	0.554763
cg22190028	chr6	33161148	COL11A2;COL11A2;COL11A2;COL11A2	NM_080679;NM_001163771;NM_080681;NM_080680		0.82468	-4.20891	5.02451	0.000179699	0.330507	0.553008
cg25922751	chr12	124950720	NCOR2;NCOR2	NM_006312;NM_001077261	Promoter_Associated	-0.69615	-2.88121	-5.01858	0.000181698	0.330507	0.544936
cg12564175	chr8	27630986	ESCO2;CCDC25	NM_001017420;NM_018246	Promoter_Associated	0.465525	3.04011	5.01752	0.000182059	0.330507	0.543488
cg24651977	chr4	37978758	TBC1D1	NM_015173	Promoter_Associated	0.646705	-3.35904	5.01466	0.000183033	0.330507	0.539593
cg14663607	chr2	219754816	WNT10A	NM_025216		0.665336	2.58164	5.01207	0.000183918	0.330507	0.536071
cg04366039	chr1	40366684	MYCL1;MYCL1;MYCL1	NM_001033081;NM_001033082;NM_005376	Unclassified	0.386109	-1.50816	5.01113	0.000184242	0.330507	0.534787
cg13023133	chr13	23949147	SACS	NM_014363		-0.3694	-2.90333	-5.0109	0.000184322	0.330507	0.53447
cg21781979	chr13	100547292	CLYBL	NM_206808	Unclassified_Cell_type_specific	0.38447	-3.2724	5.00972	0.000184728	0.330507	0.532862
cg26978668	chr10	7453452	SFMBT2	NM_001029880		-0.343	-3.37942	-5.00961	0.000184766	0.330507	0.532714
cg06962944	chr20	42544728	TOX2;TOX2;TOX2	NM_001098796;NM_001098797;NM_032883		1.11637	-3.03306	5.00625	0.000185926	0.331005	0.528141
cg16678121	chr6	126665098	C6orf173	NM_001012507		0.401602	3.97159	5.00012	0.000188068	0.331005	0.519772
cg23179168	chr8	127570165	FAM84B	NM_174911		-0.386166	-5.06439	-4.99573	0.000189615	0.331005	0.513786
cg20809087	chr15	72612221	BRUNOL6;BRUNOL6	NM_052840;NM_052840	Promoter_Associated	0.61378	-1.58522	4.99514	0.000189827	0.331005	0.512971
cg16240781	chr2	45234379	SIX2	NM_016932		-0.42188	1.2364	-4.99213	0.000190896	0.331005	0.508864
cg10617782	chr7	21070977				-0.596721	1.94435	-4.987	0.000192737	0.331005	0.501845
cg10083258	chr15	93362731			Promoter_Associated	-0.493183	2.17304	-4.98699	0.000192738	0.331005	0.501842
cg07283795	chr5	86060076				-0.359258	2.62413	-4.98686	0.000192786	0.331005	0.50166
cg21295811	chr6	112668454	RFPL4B	NM_001013734		-0.307351	2.5175	-4.98479	0.000193533	0.331005	0.498832
cg05399434	chr10	123368681				-0.39736	-1.24074	-4.98226	0.000194451	0.331005	0.495372
cg03705621	chr21	46898789	COL18A1;COL18A1;COL18A1	NM_130444;NM_030582;NM_130445	Unclassified	-0.752721	-0.300358	-4.98225	0.000194454	0.331005	0.495361
cg02713068	chr6	64281743	PTP4A1	NM_003463		0.662957	-3.93056	4.98181	0.000194615	0.331005	0.494753
cg24606807	chr21	43782500	TFF1	NM_003225		0.344978	3.98012	4.97709	0.000196341	0.332576	0.488295
cg02592271	chr2	27665507	KRTCAP3;KRTCAP3	NM_001168364;NM_173853	Promoter_Associated	1.35902	0.955513	4.97415	0.000197423	0.333049	0.484274
cg12992778	chr4	76862267	NAAA;NAAA	NM_014435;NM_001042402	Promoter_Associated	0.431836	-4.07132	4.96325	0.000201495	0.333775	0.469325
cg21643403	chr8	104383798	CTHRC1;CTHRC1	NM_138455;NM_138455	Unclassified_Cell_type_specific	0.827944	-3.04475	4.96273	0.000201691	0.333775	0.468614
cg20587808	chr3	184320123			Unclassified_Cell_type_specific	-0.348728	-1.22748	-4.96249	0.00020178	0.333775	0.468291
cg03173570	chr21	33031392	SOD1	NM_000454	Promoter_Associated	-0.360645	0.730493	-4.96199	0.000201969	0.333775	0.467604
cg23324259	chr8	82754387	SNX16;SNX16;SNX16;SNX16;SNX16;SNX16	NM_152836;NM_152836;NM_022133;NM_152837;NM_022133;NM_152837	Unclassified	-0.799695	-3.82327	-4.9618	0.000202041	0.333775	0.467344
cg21187769	chr4	93226495	GRID2	NM_001510		0.479869	-3.48546	4.96012	0.000202679	0.333775	0.465035
cg22684041	chr19	1904554	SCAMP4;ADAT3	NM_079834;NM_138422	Unclassified	0.318086	-0.318864	4.95723	0.000203777	0.334258	0.461076
cg07388493	chr1	39491459	NDUFS5	NM_004552	Promoter_Associated_Cell_type_specific	-0.491756	-0.606737	-4.95391	0.00020505	0.334278	0.456511
cg04374786	chr6	53939321	C6orf142	NM_138569		-0.369017	2.76822	-4.953	0.0002054	0.334278	0.455261
cg17159699	chr8	53081140	ST18	NM_014682		0.474913	3.12868	4.94836	0.000207192	0.335876	0.448896
cg24152417	chr6	2906897				0.41347	3.99428	4.94495	0.000208523	0.336222	0.444199
cg05846378	chr5	8943587				-0.732455	2.33628	-4.9418	0.000209757	0.336222	0.439874
cg09831562	chr3	181327125	SOX2OT	NR_004053		-0.592899	2.50036	-4.94025	0.000210369	0.336222	0.437736
cg00880872	chr9	124887818			Unclassified	0.368152	1.09493	4.93955	0.000210646	0.336222	0.436772
cg17208530	chr17	49810062	CA10;CA10;CA10	NM_001082533;NM_020178;NM_001082534		-0.454483	2.2079	-4.93713	0.000211601	0.336452	0.433454
cg08418279	chr16	49733170	ZNF423	NM_015069		-0.503259	2.93704	-4.93068	0.000214177	0.337755	0.424575
cg02405517	chr19	7984832	SNAPC2;SNAPC2	NR_030717;NM_003083	Promoter_Associated	-0.550306	-0.892741	-4.92806	0.000215235	0.337755	0.420957
cg05435295	chr11	125703230	PATE4;PATE4	NM_001144874;NM_001144874		-0.409391	0.12093	-4.92634	0.00021593	0.337755	0.41859
cg11510060	chr4	330694	ZNF141	NM_003441		0.389214	-2.7401	4.92442	0.000216711	0.337755	0.41594
cg02188443	chr17	42859171	ADAM11	NM_002390		-0.438667	-0.662688	-4.92165	0.000217842	0.337755	0.412121
cg07451261	chr10	102415086				-0.495338	-2.89784	-4.921	0.000218105	0.337755	0.411234
cg26510428	chr2	3471345	TTC15	NM_016030		0.329021	3.97365	4.91986	0.000218573	0.337755	0.409659
cg09556286	chr6	47010177	GPR110;GPR110	NM_025048;NM_153840		-0.297954	1.87758	-4.91853	0.000219118	0.337755	0.40783
cg06521970	chr1	2200890	SKI	NM_003036		0.324995	3.07977	4.91653	0.000219943	0.337755	0.405071
cg20448089	chr5	71362316				-0.526059	1.51557	-4.91415	0.000220932	0.337755	0.401775
cg08666831	chr19	47507691	GRLF1	NM_004491		0.762418	-1.10254	4.90918	0.000223002	0.337755	0.394921
cg08692328	chr19	17834037	MAP1S	NM_018174		0.495408	3.35467	4.90826	0.000223389	0.337755	0.393647
cg20837681	chr19	50714072	MYH14;MYH14;MYH14	NM_001145809;NM_001077186;NM_024729		0.434048	4.19917	4.90647	0.000224143	0.337755	0.391173
cg05825121	chr4	67950111				-0.344452	1.19988	-4.89816	0.000227672	0.337755	0.379686
cg05460996	chr6	167370529	RNASET2	NM_003730	Promoter_Associated	1.14705	-2.2556	4.89815	0.000227675	0.337755	0.379678
cg06916894	chr14	21101402			Promoter_Associated	0.895661	-3.58033	4.89198	0.000230331	0.337755	0.371147
cg05565562	chr1	116960898	C1orf203;C1orf203;C1orf203;C1orf203;C1orf203	NR_024126;NR_027646;NR_024124;NR_024125;NR_027645	Promoter_Associated	-0.683963	-2.32685	-4.89166	0.000230473	0.337755	0.370695
cg18466674	chr6	31783545	HSPA1A;HSPA1L	NM_005345;NM_005527	Promoter_Associated	1.17753	-4.28264	4.88893	0.000231658	0.337755	0.366922
cg05847519	chr16	83829911	CDH13	NM_001257		-0.35911	2.49121	-4.8875	0.000232283	0.337755	0.364937
cg12461141	chr11	5710654	TRIM22	NM_006074		-0.474606	0.300532	-4.88693	0.000232531	0.337755	0.364153
cg08955548	chr7	157956116	PTPRN2;PTPRN2;PTPRN2	NM_002847;NM_130842;NM_130843		-0.915352	1.63141	-4.88622	0.000232842	0.337755	0.363171
cg04981696	chr16	16044519	ABCC1;ABCC1;ABCC1;ABCC1;ABCC1	NM_019862;NM_019898;NM_019899;NM_004996;NM_019900	Promoter_Associated	-0.451308	-2.4888	-4.8858	0.000233028	0.337755	0.362581
cg00125005	chr7	2528398				-0.479826	2.82613	-4.88572	0.000233062	0.337755	0.362475
cg18008037	chr7	158272029	PTPRN2;PTPRN2;PTPRN2	NM_002847;NM_130842;NM_130843		-0.534735	1.60312	-4.88354	0.000234021	0.337755	0.359453
cg18179289	chr11	8285736	LMO1	NM_002315	Unclassified	-0.549725	-1.40226	-4.88149	0.000234923	0.337755	0.356621
cg04145065	chr4	40057559	N4BP2;LOC344967	NM_018177;NR_027277	Promoter_Associated	0.458985	-4.87625	4.8814	0.000234965	0.337755	0.356489
cg26319579	chr6	35466014	TULP1;TEAD3	NM_003322;NM_003214		-0.302514	-2.5022	-4.88134	0.000234992	0.337755	0.356404
cg10982964	chr5	177714024	COL23A1	NM_173465		0.300435	3.64455	4.87938	0.000235861	0.337755	0.353688
cg24923953	chr4	72996777	NPFFR2;NPFFR2;NPFFR2	NM_004885;NM_053036;NM_001144756		-0.46332	1.47216	-4.87902	0.000236022	0.337755	0.353184
cg06614944	chr2	71463632				-0.467664	3.22803	-4.87556	0.000237561	0.337997	0.348398
cg14427972	chr9	140771180	CACNA1B	NM_000718		0.503007	2.03121	4.87499	0.00023782	0.337997	0.347598
cg17782000	chr19	18303124	MPV17L2	NM_032683		-0.857017	-4.48692	-4.86656	0.000241627	0.342235	0.3359
cg02704790	chr16	50879053				0.322059	3.34491	4.86342	0.000243058	0.343091	0.331548
cg02047702	chr1	38019822	SNIP1	NM_024700	Promoter_Associated	-0.33573	-5.16317	-4.86138	0.000243995	0.343247	0.328712
cg00235661	chr3	20228976	SGOL1;SGOL1;SGOL1;SGOL1;SGOL1;SGOL1	NM_001012412;NM_001012410;NM_001012413;NM_001012409;NM_001012411;NM_138484		-0.954587	1.73662	-4.85891	0.000245136	0.343686	0.325275
cg16734913	chr11	55681277	OR5W2	NM_001001960		-0.920732	1.8664	-4.85703	0.000246003	0.34374	0.322672
cg09993780	chr6	31648544	LY6G5C	NM_025262	Promoter_Associated	-0.322673	-2.16094	-4.85176	0.000248464	0.344719	0.315332
cg27636330	chr10	133976763	JAKMIP3	NM_001105521	Unclassified_Cell_type_specific	0.68938	1.13196	4.85116	0.000248746	0.344719	0.314496
cg26037945	chr10	103599720	KCNIP2;KCNIP2;KCNIP2;KCNIP2;KCNIP2;KCNIP2;KCNIP2	NM_173195;NM_173191;NM_173194;NM_173193;NM_173192;NM_014591;NM_173197	Unclassified	-0.562719	-3.97539	-4.8502	0.000249195	0.344719	0.313165
cg10457440	chr6	26663660				-0.412492	1.59415	-4.84656	0.000250914	0.345852	0.308095
cg00945547	chr21	16337172	NRIP1	NM_003489		-0.322766	1.90134	-4.84389	0.000252181	0.345852	0.30438
cg16237715	chr15	85197625	WDR73	NM_032856	Promoter_Associated	-0.480596	-4.26416	-4.84319	0.000252514	0.345852	0.303404
cg17737621	chr20	21372480			Unclassified_Cell_type_specific	0.399279	-1.86987	4.83818	0.000254911	0.346563	0.296434
cg20673321	chr19	48049233	ZNF541	NM_001101419		0.41041	0.971431	4.8374	0.000255289	0.346563	0.295341
cg02176502	chr5	158892858	LOC285627	NR_027110		0.453174	3.60681	4.83634	0.000255799	0.346563	0.293867
cg24899294	chr7	1481343	MICALL2	NM_182924		-0.336655	1.24797	-4.83484	0.000256523	0.346563	0.29178
cg01233722	chr14	24838126	NFATC4;NFATC4	NM_001136022;NM_004554	Unclassified	0.727271	-1.69871	4.83243	0.000257692	0.346563	0.288423
cg02402501	chr6	32032280	TNXB	NM_019105		0.357295	2.61405	4.83171	0.000258044	0.346563	0.287415
cg22894896	chr17	29886890	MIR193A	NR_029710		0.469777	1.65631	4.82849	0.000259618	0.347468	0.282927
cg03641066	chr10	77542423	C10orf11	NM_032024		-0.980957	2.35082	-4.82653	0.000260582	0.347468	0.28019
cg04110601	chr10	48438724	GDF10;GDF10	NM_004962;NM_004962	Unclassified_Cell_type_specific	0.4573	-3.63931	4.82464	0.000261513	0.347468	0.277555
cg03287432	chr10	135060512				-0.712915	0.99421	-4.82231	0.000262666	0.347468	0.274304
cg09633081	chr6	7692342				-0.398406	0.0226216	-4.82034	0.000263648	0.347468	0.271549
cg15710695	chr11	77850908	ALG8;ALG8	NM_024079;NM_001007027	Promoter_Associated	0.350562	-4.88256	4.82015	0.000263741	0.347468	0.271286
cg11552868	chr11	128424176	ETS1	NM_001143820		-0.499875	1.66844	-4.81821	0.000264713	0.347552	0.26857
cg16770400	chr3	100276538	TMEM45A	NM_018004		-0.504103	2.25126	-4.81668	0.00026548	0.347552	0.266431
cg20661154	chr18	77329394				-0.290238	2.84614	-4.81387	0.000266891	0.347784	0.262513
cg05307871	chr1	6059070				-2.09533	3.32958	-4.81162	0.00026803	0.347784	0.259366
cg12954755	chr5	1950375				0.592906	1.96786	4.80913	0.000269294	0.347784	0.255888
cg10293925	chr7	38670985	AMPH;AMPH;AMPH;AMPH	NM_001635;NM_139316;NM_001635;NM_139316		1.17685	-3.33317	4.80877	0.000269477	0.347784	0.255384
cg25078444	chr14	29235193	FOXG1	NM_005249		0.892863	-1.43	4.80805	0.000269847	0.347784	0.25437
cg13882309	chr5	140595009	PCDHB13	NM_018933		0.387613	0.364406	4.80429	0.000271775	0.349183	0.249107
cg21652012	chr5	170211009	GABRP	NM_014211		-0.404278	3.12976	-4.79989	0.000274044	0.35065	0.242957
cg24495982	chr11	2950739	PHLDA2	NM_003311		0.479978	-3.46952	4.79874	0.000274644	0.35065	0.241339
cg25983544	chr18	23713626	PSMA8;PSMA8;PSMA8	NM_144662;NM_001025097;NM_001025096		-0.753226	1.97526	-4.79718	0.000275457	0.35065	0.239153
cg00785106	chr16	57227089	RSPRY1	NM_133368		0.279496	3.58432	4.79476	0.000276717	0.35065	0.235775
cg13491731	chr14	76594783				-0.563603	0.368298	-4.79396	0.000277141	0.35065	0.234643
cg00019877	chr9	115773738	LOC169834	NM_001101338		-0.370672	2.69941	-4.79088	0.00027876	0.351286	0.230332
cg10486069	chr11	133658113				-1.22759	1.21956	-4.78979	0.000279336	0.351286	0.228803
cg14900814	chr4	25032305	LGI2	NM_018176		0.515687	-3.1254	4.78585	0.000281428	0.352846	0.223281
cg04468081	chr3	182983386	MCF2L2;B3GNT5	NM_015078;NM_032047		-0.429201	3.19463	-4.78053	0.000284281	0.353002	0.215811
cg12283482	chr4	57254754	AASDH	NM_181806		-0.776491	-0.00298833	-4.7783	0.000285485	0.353002	0.212681
cg04231814	chr3	12978052	IQSEC1;IQSEC1	NM_001134382;NM_014869		-0.463103	4.03063	-4.77704	0.000286168	0.353002	0.210912
cg05671702	chr4	679751	MFSD7	NM_032219		0.37771	2.08465	4.7736	0.000288035	0.353002	0.206094
cg21757189	chr8	134462510			Unclassified	0.390458	3.73338	4.7729	0.000288422	0.353002	0.205097
cg22756866	chr7	1279131			Unclassified_Cell_type_specific	-0.547392	-1.53906	-4.76819	0.000291004	0.353002	0.198493
cg13432339	chr4	58211039				-0.570807	-2.83222	-4.76781	0.000291215	0.353002	0.197958
cg26159541	chr20	58326121	PHACTR3;PHACTR3;PHACTR3	NM_183244;NM_183246;NM_080672	Unclassified_Cell_type_specific	0.63767	0.989199	4.76754	0.000291368	0.353002	0.197568
cg07887978	chr16	1172205				-0.463086	2.66396	-4.76649	0.000291948	0.353002	0.196095
cg07149179	chr3	134978680	EPHB1	NM_004441		-0.510616	0.525738	-4.76364	0.000293531	0.353002	0.192085
cg18649464	chr3	65181932				-0.494689	0.319769	-4.76333	0.000293701	0.353002	0.191657
cg02872426	chr6	110736772	DDO;DDO	NM_003649;NM_004032		-0.427622	-0.0154652	-4.76198	0.000294455	0.353002	0.189755
cg07863240	chr5	6819474				-0.633919	-0.931315	-4.76183	0.000294537	0.353002	0.189549
cg04644624	chr22	30722331	TBC1D10A	NM_031937	Promoter_Associated	-0.389992	-4.75459	-4.76083	0.000295099	0.353002	0.188136
cg20666917	chr2	99439848	C2orf55	NM_207362	Unclassified	0.54903	1.1448	4.76054	0.000295263	0.353002	0.187724
cg01126532	chr14	89444701				-0.72669	-0.165959	-4.76034	0.000295374	0.353002	0.187446
cg04797725	chr12	77719326			Unclassified	0.608088	-2.89156	4.7592	0.000296012	0.353002	0.185846
cg07543830	chr20	56247611	PMEPA1;PMEPA1;PMEPA1;PMEPA1	NM_199171;NM_199170;NM_199169;NM_020182		0.620688	1.31265	4.75693	0.000297289	0.353509	0.182653
cg12791492	chr4	57522094	HOPX;HOPX;HOPX;HOPX;HOPX	NM_139212;NM_139211;NM_032495;NM_001145460;NM_001145459	Unclassified	0.569531	-4.27244	4.75275	0.000299658	0.354758	0.176766
cg04200485	chr11	95900374	MAML2	NM_032427		0.27491	4.06469	4.74941	0.000301564	0.354758	0.172062
cg11296363	chr17	61905004	FTSJ3;PSMC5;FTSJ3	NM_017647;NM_002805;NM_017647	Promoter_Associated	-0.307041	-4.96289	-4.74926	0.00030165	0.354758	0.171851
cg22131571	chr1	24104752	C1orf128	NM_020362	Promoter_Associated	-0.460432	-4.78964	-4.74907	0.000301759	0.354758	0.171583
cg11892240	chr7	24331369	NPY	NM_000905		-0.509236	2.5801	-4.74393	0.000304717	0.357224	0.164342
cg20489026	chr1	160053931	KCNJ9	NM_004983	Unclassified_Cell_type_specific	1.41897	-4.888	4.73964	0.00030721	0.359132	0.158295
cg05705366	chr5	53813915	SNX18;SNX18;SNX18	NM_052870;NM_001102575;NM_001145427	Promoter_Associated	-0.454544	-3.56816	-4.73204	0.000311683	0.359953	0.147562
cg14205169	chr10	29493788				-0.457743	2.3054	-4.7274	0.000314442	0.359953	0.141015
cg24255032	chr4	67602686				-0.326286	2.2244	-4.72714	0.000314594	0.359953	0.140657
cg22502625	chr14	103568366	C14orf73	NM_001077594		0.526401	1.39467	4.72673	0.000314841	0.359953	0.140073
cg08688512	chr15	37394166	MEIS2;MEIS2;MEIS2;MEIS2;MEIS2	NM_170674;NM_170677;NM_002399;NM_170676;NM_170675	Unclassified	0.477565	-2.42586	4.72241	0.000317437	0.359953	0.133972
cg22775138	chr10	135008819	KNDC1	NM_152643		-0.930663	1.46162	-4.72092	0.000318337	0.359953	0.131867
cg21887940	chr19	44646068	ZNF234;ZNF234	NM_001144824;NM_006630	Promoter_Associated	0.442643	-3.06922	4.72048	0.000318608	0.359953	0.131234
cg08806444	chr3	5163989	ARL8B;ARL8B	NM_018184;NM_018184	Promoter_Associated	-0.39502	-3.28722	-4.71898	0.000319516	0.359953	0.12912
cg03090351	chr19	2163665	DOT1L	NM_032482	Promoter_Associated	-0.299735	-4.89963	-4.71681	0.000320838	0.359953	0.12605
cg22949040	chr2	204399512	RAPH1;RAPH1	NM_213589;NM_203365		-0.393698	-2.54991	-4.71602	0.000321323	0.359953	0.124927
cg16890600	chr5	98265530			Promoter_Associated	-0.407077	-5.29081	-4.71595	0.000321363	0.359953	0.124835
cg01614598	chr2	38152364	FAM82A1	NM_001170791	Promoter_Associated	-0.424722	-2.62502	-4.71488	0.000322021	0.359953	0.123315
cg05785481	chr1	38509934	POU3F1;POU3F1	NM_002699;NM_002699	Unclassified_Cell_type_specific	0.4312	-0.307797	4.71423	0.00032242	0.359953	0.122395
cg22286066	chr22	29169155	CCDC117	NM_173510	Promoter_Associated	-0.435333	-5.122	-4.71221	0.000323658	0.359953	0.119543
cg18459154	chr20	61178883				0.680113	1.41612	4.71206	0.000323748	0.359953	0.119337
cg20580655	chr15	93257624			Unclassified	0.491256	-2.63594	4.71206	0.000323751	0.359953	0.119332
cg07594833	chr7	73919889	GTF2IRD1;GTF2IRD1	NM_016328;NM_005685		0.411229	2.6532	4.71109	0.000324351	0.359953	0.117955
cg02701080	chr21	38078431	SIM2;SIM2	NM_009586;NM_005069		-0.61279	-2.08026	-4.70978	0.000325159	0.359953	0.116105
cg05962092	chr19	49575664	KCNA7	NM_031886	Unclassified_Cell_type_specific	0.350314	0.00592222	4.70974	0.000325184	0.359953	0.116047
cg21249152	chr13	23501457				0.363986	-1.13807	4.70962	0.00032526	0.359953	0.115873
cg25968799	chr10	89419375	PAPSS2;PAPSS2	NM_001015880;NM_004670	Unclassified_Cell_type_specific	0.679325	-4.18255	4.70339	0.000329137	0.360088	0.107059
cg18970346	chr20	43990951	SYS1;SYS1-DBNDD2	NM_033542;NR_003189	Promoter_Associated	-0.326582	3.32806	-4.70231	0.000329816	0.360088	0.105525
cg16659246	chr4	18023725	LCORL;LCORL	NM_153686;NM_001166139	Promoter_Associated	-0.620971	-4.74481	-4.6979	0.000332596	0.360088	0.099281
cg04099808	chr4	38115022	TBC1D1	NM_015173		0.392148	3.72628	4.69723	0.000333024	0.360088	0.0983224
cg20638426	chr19	19843991	ZNF14	NM_021030	Promoter_Associated	-0.461689	-4.12172	-4.69701	0.000333164	0.360088	0.098011
cg05064990	chr11	75162151	GDPD5	NM_030792		0.381853	1.7338	4.69674	0.000333335	0.360088	0.0976292
cg11851792	chr6	125766385				-0.569641	1.08607	-4.69474	0.000334604	0.360088	0.0947997
cg00139496	chr3	52731124	GLT8D1;GLT8D1;GLT8D1	NM_018446;NM_152932;NM_001010983		-0.758248	1.21174	-4.68967	0.000337852	0.360088	0.087608
cg21448535	chr6	32076533	TNXB	NM_019105		0.297369	1.70326	4.68907	0.000338241	0.360088	0.0867512
cg03899229	chr8	8821258			Unclassified	0.39916	-0.818705	4.68872	0.000338466	0.360088	0.0862572
cg13823919	chr7	132436239				-0.491294	2.68599	-4.68863	0.00033852	0.360088	0.0861388
cg09327849	chr12	121342321	SPPL3	NM_139015	Promoter_Associated	-0.296889	-4.79783	-4.68816	0.000338826	0.360088	0.0854662
cg22241504	chr17	3539680	CTNS;SHPK;CTNS	NM_004937;NM_013276;NM_001031681	Promoter_Associated	0.951614	-4.15713	4.68762	0.000339175	0.360088	0.0846996
cg14876077	chr19	45737873	EXOC3L2	NM_138568		0.608261	1.12899	4.68686	0.000339669	0.360088	0.0836155
cg17199367	chr17	42247565	ASB16	NM_080863		0.401276	2.61345	4.68308	0.000342124	0.360088	0.0782516
cg13069237	chr1	6063456				-0.743763	3.36501	-4.68137	0.00034324	0.360088	0.075826
cg00852549	chr7	8473457	NXPH1	NM_152745		0.566869	-2.74561	4.67949	0.000344471	0.360088	0.0731591
cg03167389	chr4	42154927	BEND4;BEND4	NM_207406;NM_001159547		0.505398	-2.94417	4.67898	0.00034481	0.360088	0.072426
cg02357336	chr1	87617142	LOC339524	NR_026989	Unclassified	0.411962	-1.75334	4.67883	0.000344905	0.360088	0.0722216
cg27125093	chr19	3179828	S1PR4	NM_003775		-0.307019	-2.90708	-4.67648	0.000346457	0.360088	0.0688757
cg08494793	chr7	151482735	PRKAG2;PRKAG2	NM_016203;NM_001040633		0.352549	3.56735	4.67622	0.000346624	0.360088	0.0685169
cg15582707	chr1	6921545	CAMTA1	NM_015215	Unclassified_Cell_type_specific	-0.511416	2.8195	-4.67426	0.000347927	0.360088	0.0657207
cg14496450	chr17	77178924	HRNBP3	NM_001082575		0.914713	-3.95001	4.67396	0.000348126	0.360088	0.065295
cg20744625	chr10	64578469	EGR2	NM_001136178	Promoter_Associated	0.72271	-4.40363	4.67335	0.000348532	0.360088	0.0644271
cg00262344	chr18	23713741	PSMA8;PSMA8;PSMA8	NM_144662;NM_001025097;NM_001025096	Unclassified_Cell_type_specific	-0.516384	1.4956	-4.67157	0.000349714	0.360088	0.0619025
cg16987804	chr1	247095607	AHCTF1	NM_015446	Promoter_Associated	-0.34894	-4.57088	-4.67077	0.000350249	0.360088	0.0607642
cg23003117	chr6	31466177	MICB	NM_005931	Promoter_Associated	0.642854	-4.08994	4.67072	0.000350285	0.360088	0.0606871
cg03160526	chr17	80928410	B3GNTL1	NM_001009905		0.724179	0.719623	4.66923	0.000351281	0.360088	0.0585712
cg05146544	chr2	134785775				-0.714261	-1.23231	-4.66817	0.000351992	0.360088	0.0570646
cg10853543	chr2	60763626	BCL11A;BCL11A;BCL11A	NM_022893;NM_138559;NM_018014		-0.309524	2.2889	-4.66796	0.000352129	0.360088	0.0567732
cg14743812	chr13	113006248				-1.45152	-2.50348	-4.66774	0.00035228	0.360088	0.0564537
cg14499413	chr3	10749947			Unclassified_Cell_type_specific	0.986753	-3.16497	4.66334	0.000355254	0.360587	0.050187
cg25574812	chr3	44770954	ZNF501	NM_145044	Promoter_Associated	0.754668	-2.79843	4.66284	0.000355593	0.360587	0.0494759
cg17342141	chr10	124459311	C10orf120;C10orf120	NM_001010912;NM_001010912		0.347122	3.38433	4.6627	0.000355686	0.360587	0.049279
cg21372329	chr3	119421939	C3orf15;C3orf15	NM_033364;NM_033364	Unclassified	0.681413	-3.95915	4.66188	0.000356244	0.360587	0.0481118
cg04476062	chr19	12176022	ZNF844	NM_001136501	Promoter_Associated	0.58702	-3.42464	4.65882	0.000358332	0.361391	0.0437527
cg00926238	chr8	26436304	DPYSL2	NM_001386		-0.285195	-3.52938	-4.65712	0.000359491	0.361391	0.0413445
cg16879052	chr1	160054270	KCNJ9	NM_004983	Unclassified_Cell_type_specific	0.422761	0.544715	4.65689	0.00035965	0.361391	0.041013
cg00333483	chr17	79504180				0.610349	-2.5668	4.65402	0.000361628	0.361758	0.0369225
cg26625028	chr8	629589	ERICH1	NM_207332		-0.357824	2.50831	-4.65258	0.000362626	0.361758	0.0348652
cg25418210	chr10	30248738				-0.322973	2.40421	-4.65226	0.000362848	0.361758	0.0344104
cg10544611	chr16	67998164	SLC12A4;SLC12A4;SLC12A4;SLC12A4;SLC12A4	NM_001145961;NM_001145962;NM_001145963;NM_005072;NM_001145964		0.419831	4.04356	4.65061	0.000363993	0.361758	0.0320591
cg15001406	chr12	130961652	RIMBP2	NM_015347		-0.560176	0.753831	-4.65006	0.000364374	0.361758	0.0312778
cg09336323	chr2	210074276				-1.21578	1.94354	-4.64728	0.000366311	0.362813	0.0273208
cg09610558	chr16	87102113				-0.281202	2.55717	-4.64379	0.000368763	0.363369	0.0223403
cg19889307	chr10	75911429	ADK;AP3M1;AP3M1	NM_006721;NM_207012;NM_012095	Promoter_Associated	-0.43649	-3.48764	-4.64022	0.000371288	0.363369	0.0172462
cg07384974	chr3	131103269	NUDT16	NM_152395		0.29102	2.30331	4.63913	0.000372066	0.363369	0.0156848
cg18639342	chr2	38977756	SFRS7	NM_001031684		-0.435735	-4.51981	-4.63692	0.000373638	0.363369	0.0125357
cg04906043	chr13	21280425	IL17D	NM_138284	Unclassified_Cell_type_specific	0.455292	3.51182	4.63351	0.00037608	0.363369	0.0076692
cg08301612	chr17	43228571	HEXIM1;HEXIM1	NM_006460;NM_006460		-0.318355	-0.546796	-4.63162	0.000377441	0.363369	0.00497217
cg01557791	chr16	72042693	DHODH	NM_001361	Promoter_Associated	-0.443504	-4.64805	-4.62823	0.000379896	0.363369	0.000128185
cg12063359	chr20	43374632	KCNK15	NM_022358	Unclassified_Cell_type_specific	-0.429257	-3.90695	-4.628	0.000380066	0.363369	-0.000206648
cg03795245	chr12	6929671	GPR162;CD4;GPR162	NM_019858;NM_000616;NM_014449		0.488997	2.9951	4.62741	0.000380491	0.363369	-0.00104206
cg07525420	chr10	131761181	EBF3	NM_001005463		0.332381	-1.37856	4.6242	0.000382836	0.363369	-0.00563343
cg08621926	chr2	128569178	WDR33;WDR33;WDR33	NM_001006623;NM_018383;NM_001006622	Promoter_Associated	0.873769	-3.24818	4.62226	0.000384265	0.363369	-0.00841638
cg23795460	chr12	49246064	DDX23	NM_004818	Promoter_Associated	-0.309321	-4.20303	-4.62222	0.000384292	0.363369	-0.00847031
cg06740950	chr3	171878318	FNDC3B;FNDC3B	NM_001135095;NM_022763		-0.429933	0.787723	-4.62012	0.000385838	0.363369	-0.0114712
cg17648537	chr2	86333281	PTCD3;POLR1A	NM_017952;NM_015425	Promoter_Associated	0.367572	-3.82077	4.61797	0.000387429	0.363369	-0.0145473
cg20833759	chr3	49053208	WDR6;DALRD3;DALRD3	NM_018031;NM_018114;NM_001009996		0.612611	3.16145	4.61255	0.000391472	0.363369	-0.0223094
cg19961043	chr17	48546431	CHAD;ACSF2	NM_001267;NM_025149		0.668447	-2.29912	4.6107	0.000392861	0.363369	-0.0249575
cg08053137	chr12	54385436	MIR196A2	NR_029617		-0.71761	-1.52024	-4.61022	0.000393221	0.363369	-0.0256426
cg04107099	chr6	80657826	ELOVL4	NM_022726	Promoter_Associated_Cell_type_specific	0.803695	-1.1001	4.60869	0.00039437	0.363369	-0.0278243
cg03386722	chr17	80056517	FASN	NM_004104	Promoter_Associated	-0.32617	-3.80983	-4.6084	0.000394588	0.363369	-0.0282384
cg02066518	chr2	114463932				0.469242	2.00679	4.60693	0.000395707	0.363369	-0.0303568
cg02391441	chr19	37893981				-0.606525	3.27808	-4.6067	0.000395875	0.363369	-0.0306742
cg24845734	chr17	79670405	MRPL12	NM_002949	Promoter_Associated	-0.473205	-4.35976	-4.60644	0.000396075	0.363369	-0.0310523
cg04913974	chr14	58063811	SLC35F4	NM_001080455		-0.377034	2.34897	-4.60527	0.000396961	0.363369	-0.0327235
cg21035883	chr5	92106286				-0.425922	0.829762	-4.60463	0.000397452	0.363369	-0.0336489
cg19403312	chr8	129165545				-0.364488	3.68473	-4.60411	0.000397849	0.363369	-0.0343944
cg15992399	chr8	144543012	ZC3H3	NM_015117		0.265035	4.08067	4.60034	0.000400734	0.363369	-0.0398018
cg11066496	chr1	245494564	KIF26B	NM_018012		0.362362	3.47983	4.59993	0.000401042	0.363369	-0.0403772
cg00755572	chr17	80077754	CCDC57	NM_198082		0.421285	3.36108	4.59943	0.000401429	0.363369	-0.0410981
cg03827835	chr5	134388224				0.347426	0.435002	4.59887	0.000401858	0.363369	-0.0418983
cg01665846	chr22	40742083	ADSL;ADSL	NM_001123378;NM_000026	Promoter_Associated	-0.289077	-4.80186	-4.59869	0.000401998	0.363369	-0.0421584
cg12943155	chr3	127347978	PODXL2	NM_015720	Promoter_Associated_Cell_type_specific	1.1164	-3.19479	4.59807	0.000402474	0.363369	-0.0430448
cg02389938	chr12	99768228	ANKS1B	NM_152788		-0.363717	1.86756	-4.59772	0.000402743	0.363369	-0.0435445
cg05506600	chr15	72447967			Unclassified	-0.416459	-0.0976336	-4.59553	0.000404443	0.363369	-0.0466978
cg18648645	chr7	1590394	TMEM184A	NM_001097620		0.767892	3.20287	4.5934	0.000406096	0.363369	-0.0497508
cg04612959	chr7	4183976	SDK1;SDK1	NR_027816;NM_152744		1.00237	0.946425	4.59324	0.000406223	0.363369	-0.0499834
cg13658186	chr14	105116585			Unclassified	-0.329348	-3.85988	-4.59174	0.000407392	0.363369	-0.0521357
cg21416600	chr1	19029775	PAX7;PAX7;PAX7	NM_013945;NM_002584;NM_001135254	Unclassified_Cell_type_specific	-0.412492	-1.22557	-4.59089	0.000408051	0.363369	-0.0533465
cg19967800	chr7	133811828	LRGUK	NM_144648	Unclassified_Cell_type_specific	0.472454	-3.5007	4.58904	0.000409499	0.363369	-0.0559982
cg04701034	chr14	52536175	NID2	NM_007361	Unclassified	-0.593732	-1.95128	-4.58805	0.00041028	0.363369	-0.0574245
cg27619646	chr8	41583018	ANK1;ANK1;ANK1;ANK1;ANK1	NM_020476;NM_020475;NM_001142446;NM_020477;NM_000037	Unclassified_Cell_type_specific	0.436663	1.21822	4.58786	0.000410429	0.363369	-0.0576965
cg00610294	chr4	187357928				-0.612933	1.43746	-4.58744	0.00041076	0.363369	-0.0583
cg20454336	chr5	37847256				-0.392958	2.61016	-4.58699	0.000411119	0.363369	-0.0589548
cg22065124	chr13	73649955	KLF5	NM_001730		-0.342051	3.80137	-4.58675	0.000411307	0.363369	-0.0592973
cg18834361	chr19	41131889	LTBP4;LTBP4;LTBP4	NM_001042545;NM_001042544;NM_003573		0.336584	2.75928	4.58623	0.000411718	0.363369	-0.0600453
cg03580787	chr1	7271353	CAMTA1	NM_015215	Unclassified_Cell_type_specific	-0.367918	2.20396	-4.58605	0.00041186	0.363369	-0.0603035
cg08404225	chr3	3151899	IL5RA;IL5RA;IL5RA;IL5RA;IL5RA;IL5RA;IL5RA;IL5RA;IL5RA;IL5RA;IL5RA;IL5RA	NM_175727;NM_000564;NM_175724;NM_175726;NM_175725;NM_000564;NM_175728;NM_175727;NM_175725;NM_175726;NM_175728;NM_175724		-0.433649	1.5981	-4.58296	0.000414304	0.363369	-0.0647349
cg22377998	chr22	20004881	ARVCF	NM_001670	Unclassified	-0.396333	-2.89334	-4.58199	0.000415079	0.363369	-0.0661351
cg24892069	chr10	33562205	NRP1;NRP1;NRP1	NM_001024628;NM_003873;NM_001024629		-0.495786	1.17699	-4.57826	0.000418056	0.363369	-0.0714889
cg02952127	chr18	24235853				0.405838	-5.33873	4.5741	0.00042141	0.363369	-0.0774758
cg22015030	chr1	54411349	LRRC42;HSPB11	NM_052940;NM_016126	Promoter_Associated	-0.488536	-1.41033	-4.57333	0.000422028	0.363369	-0.078574
cg06550177	chr7	5469535			Unclassified_Cell_type_specific	0.60393	-3.15415	4.57324	0.000422105	0.363369	-0.0787107
cg08594695	chr18	24446444	C18orf16;AQP4	NR_026908;NM_001650		-0.296827	3.17422	-4.56815	0.000426247	0.363369	-0.0860316
cg15110296	chr12	12509705	LOH12CR1;LOH12CR2	NM_058169;NR_024061	Promoter_Associated	-0.484047	-1.56332	-4.56674	0.000427399	0.363369	-0.0880541
cg19003646	chr3	184053927	FAM131A;FAM131A	NM_001171093;NM_144635		-0.545963	-3.41411	-4.56593	0.000428064	0.363369	-0.0892196
cg24860092	chr19	36195363				0.450874	1.30765	4.56401	0.000429647	0.363369	-0.0919876
cg23699062	chr7	1778765	ELFN1	NM_001128636		0.272417	2.87386	4.56371	0.000429897	0.363369	-0.092424
cg20943255	chr16	432545	TMEM8A;LOC100134368	NM_021259;NR_024453	Promoter_Associated	-0.319682	-4.39336	-4.56352	0.000430047	0.363369	-0.0926859
cg06224721	chr2	74612020	LOC100189589	NR_024463		-0.304299	2.82865	-4.56344	0.000430119	0.363369	-0.0928103
cg17857791	chr19	54204449	MIR520B	NR_030195		-0.503515	2.44185	-4.56246	0.000430923	0.363369	-0.0942116
cg11364888	chr12	116920304				0.390325	3.93672	4.56178	0.00043149	0.363369	-0.0951975
cg08019058	chr2	105735756				0.444184	1.22029	4.56095	0.000432176	0.363369	-0.0963886
cg25922680	chr6	28890911	TRIM27	NM_006510	Promoter_Associated	-0.374769	-4.62656	-4.55936	0.000433501	0.363369	-0.098685
cg21478269	chr9	6716007			Promoter_Associated	0.6579	-1.36024	4.5586	0.000434128	0.363369	-0.0997693
cg16784468	chr10	134230041	PWWP2B;PWWP2B	NM_138499;NM_001098637	Unclassified_Cell_type_specific	0.330594	2.98434	4.558	0.000434634	0.363369	-0.100642
cg08400120	chr3	169940839	PRKCI	NM_002740	Promoter_Associated	-0.259092	-5.18643	-4.55773	0.000434859	0.363369	-0.10103
cg00884221	chr4	57976915	IGFBP7	NM_001553	Unclassified_Cell_type_specific	0.306856	-5.03214	4.55629	0.000436063	0.363369	-0.103105
cg14614094	chr9	133567903	EXOSC2	NM_014285	Unclassified_Cell_type_specific	0.393535	2.33599	4.55497	0.00043717	0.363369	-0.105007
cg13996610	chr4	85407674				-0.455625	1.14819	-4.55429	0.00043774	0.363369	-0.105985
cg20327686	chr17	40985225	PSME3;PSME3	NM_176863;NM_005789	Promoter_Associated	-0.297708	-3.87693	-4.55409	0.000437912	0.363369	-0.10628
cg11207515	chr7	146904205	CNTNAP2	NM_014141		-0.5032	-1.01554	-4.55365	0.000438279	0.363369	-0.106907
cg03907575	chr12	50898411	DIP2B	NM_173602	Promoter_Associated	-0.394764	-0.274948	-4.55232	0.000439397	0.363369	-0.10882
cg03522067	chr2	239205353				-0.350245	2.97558	-4.55229	0.000439424	0.363369	-0.108865
cg19376851	chr2	200334137	FLJ32063	NR_026830	Unclassified_Cell_type_specific	0.452046	-4.33454	4.55206	0.000439622	0.363369	-0.109203
cg15145873	chr2	74685517	WBP1	NM_012477	Promoter_Associated	-0.284724	-4.834	-4.55135	0.000440219	0.363369	-0.110221
cg09055205	chr8	27780272	SCARA5	NM_173833		-0.570952	-0.0799983	-4.55073	0.000440745	0.363369	-0.111118
cg05883874	chr11	7041196	ZNF214;NLRP14	NM_013249;NM_176822		1.05308	-1.52126	4.54971	0.000441612	0.363369	-0.112592
cg12781834	chr17	40169085	DNAJC7;NKIRAS2;DNAJC7;DNAJC7;DNAJC7	NM_001144766;NM_001001349;NR_029431;NM_003315;NM_001144766	Unclassified	-0.39363	-4.11507	-4.54615	0.000444642	0.363369	-0.117725
cg01817364	chr5	43037411			Promoter_Associated_Cell_type_specific	0.412532	2.8396	4.54389	0.000446577	0.363369	-0.120984
cg12643083	chr1	161476548	FCGR2A;FCGR2A	NM_021642;NM_001136219		0.532414	0.333564	4.54143	0.000448696	0.363369	-0.124537
cg16404157	chr14	38724648	CLEC14A	NM_175060		0.479613	-2.41367	4.5394	0.000450449	0.363369	-0.127466
cg01814027	chr8	71923401			Unclassified_Cell_type_specific	-0.449477	1.40728	-4.53758	0.000452028	0.363369	-0.130093
cg06524846	chr7	134445499				-0.364245	2.11767	-4.532	0.000456903	0.363369	-0.138149
cg10459717	chr5	6633577	NSUN2;SRD5A1;SRD5A1	NM_017755;NM_001047;NM_001047	Promoter_Associated	-0.405577	-2.31589	-4.53199	0.000456913	0.363369	-0.138165
cg07955004	chr17	79803515	P4HB	NM_000918		0.501085	3.90617	4.53139	0.000457441	0.363369	-0.139034
cg18156592	chr3	69143889	ARL6IP5	NM_006407		-0.377315	-0.294985	-4.52949	0.000459113	0.363369	-0.141774
cg00656647	chr12	56101845	ITGA7;ITGA7;ITGA7	NM_001144997;NM_001144996;NM_002206	Unclassified	-0.424468	-4.98672	-4.52885	0.000459679	0.363369	-0.1427
cg11601115	chr21	41129855	IGSF5	NM_001080444		0.306925	3.89067	4.52875	0.000459766	0.363369	-0.142842
cg17727795	chr5	2703320				-0.564601	3.03145	-4.52699	0.000461329	0.363369	-0.145391
cg13596049	chr18	30051538	FAM59A	NM_022751		0.467388	-3.15541	4.52654	0.000461722	0.363369	-0.146031
cg15671705	chr15	101419479	ALDH1A3	NM_000693		0.59059	-4.59285	4.52652	0.000461743	0.363369	-0.146066
cg23594951	chr11	2422220	TSSC4	NM_005706		-0.324992	-2.27069	-4.5265	0.000461762	0.363369	-0.146097
cg02475653	chr16	84437661	ATP2C2	NM_014861		-0.343812	3.17787	-4.52572	0.00046245	0.363369	-0.147216
cg00360794	chr15	41803850	LTK;LTK;LTK	NM_206961;NM_001135685;NM_002344		0.326902	-1.97465	4.5254	0.000462736	0.363369	-0.147679
cg05098432	chr10	95848734	PLCE1;PLCE1	NM_001165979;NM_016341		-0.423442	1.04712	-4.52496	0.000463129	0.363369	-0.148318
cg02347832	chr2	8822082	ID2	NM_002166	Promoter_Associated	-0.51054	-2.31988	-4.52494	0.000463151	0.363369	-0.148354
cg06559864	chr5	114026851				-0.353247	3.23934	-4.5249	0.000463181	0.363369	-0.148402
cg26953749	chr12	122667956	LRRC43;LRRC43	NM_152759;NM_001098519	Unclassified	0.596398	-4.80694	4.5241	0.000463897	0.363369	-0.149563
cg15579084	chr10	129294626				0.74006	2.37821	4.52395	0.000464035	0.363369	-0.149786
cg13672863	chr9	133740119	ABL1;ABL1	NM_005157;NM_007313		0.337064	3.2449	4.52081	0.000466847	0.363369	-0.154327
cg18801045	chr5	10751081	DAP	NM_004394		0.266724	3.25908	4.52042	0.000467195	0.363369	-0.154888
cg13045540	chr2	47143135	MCFD2;MCFD2;MCFD2;MCFD2;MCFD2;MCFD2;MCFD2;MCFD2;MCFD2	NM_001171507;NM_001171506;NM_001171511;NM_139279;NM_001171507;NM_001171508;NM_001171509;NM_001171510;NM_001171510	NonGene_Associated	-0.407205	-4.50093	-4.52028	0.000467322	0.363369	-0.155091
cg03404572	chr18	61329252	SERPINB3	NM_006919		-0.424246	0.877454	-4.51844	0.000468975	0.363369	-0.157746
cg10115191	chr22	18593294	TUBA8	NM_018943	Unclassified	0.586376	-4.3041	4.51811	0.000469279	0.363369	-0.158233
cg04720348	chr5	72922873	RGNEF	NM_001080479		0.535324	2.21667	4.51779	0.000469565	0.363369	-0.15869
cg10616795	chr5	76464212				-0.363635	1.97602	-4.51676	0.000470496	0.363369	-0.16018
cg08325821	chr2	91670297			NonGene_Associated	-0.424222	0.466648	-4.5163	0.000470913	0.363369	-0.160845
cg21919719	chr11	1446802	BRSK2	NM_003957		-0.57165	-1.18919	-4.51433	0.000472706	0.363369	-0.163703
cg15426626	chr12	132984261				-0.295708	0.337739	-4.51388	0.000473113	0.363369	-0.16435
cg03485669	chr8	13016635	DLC1	NM_182643		-0.300176	0.547188	-4.51372	0.000473262	0.363369	-0.164587
cg03900241	chr5	13246929				-0.450738	2.09036	-4.51289	0.000474013	0.363369	-0.16578
cg02729383	chr7	130625473				-0.690345	2.15447	-4.51273	0.000474162	0.363369	-0.166015
cg12252135	chr17	79503877	FSCN2;FSCN2	NM_001077182;NM_012418		1.0623	-3.94519	4.51173	0.000475076	0.363369	-0.167463
cg02548228	chr3	173109390				-0.400511	1.96363	-4.51097	0.000475776	0.363369	-0.16857
cg08729755	chr7	1586256	TMEM184A	NM_001097620	Unclassified_Cell_type_specific	0.683886	2.41257	4.51078	0.000475948	0.363369	-0.168843
cg06942649	chr8	436813			Unclassified	-1.02183	-3.02193	-4.51057	0.000476134	0.363369	-0.169137
cg13280788	chr17	46652179	HOXB3	NM_002146		-0.44512	3.53736	-4.5086	0.000477946	0.363369	-0.171992
cg22147262	chr15	51383486	TNFAIP8L3	NM_207381		0.601	3.77922	4.50833	0.000478195	0.363369	-0.172385
cg05847835	chr2	139541515				-0.312184	3.04836	-4.50788	0.00047861	0.363369	-0.173038
cg20103919	chr1	22211317	HSPG2	NM_005529		0.355735	2.29892	4.50773	0.000478751	0.363369	-0.173258
cg25906419	chr21	42540409	BACE2;BACE2;BACE2	NM_012105;NM_138992;NM_138991		0.422651	-3.58311	4.50722	0.000479218	0.363369	-0.173992
cg09327804	chr6	168997248	SMOC2;SMOC2	NM_022138;NM_001166412		-0.404281	3.39948	-4.50432	0.000481904	0.363369	-0.178197
cg01470535	chr4	74963112	CXCL2	NM_002089		-0.396138	1.9412	-4.50412	0.00048209	0.363369	-0.178486
cg12899747	chr3	25391527				-0.827852	-1.61352	-4.50396	0.000482243	0.363369	-0.178726
cg20824989	chr2	208491939			Unclassified_Cell_type_specific	1.72251	-3.02835	4.50367	0.000482507	0.363369	-0.179137
cg06303936	chr3	172711298	SPATA16	NM_031955		-0.424401	2.54813	-4.50245	0.000483641	0.363369	-0.180904
cg20853702	chr11	65655426	FIBP;FIBP	NM_004214;NM_198897		-0.374781	-2.0517	-4.50171	0.000484333	0.363369	-0.181979
cg03084704	chr16	86704486			Unclassified_Cell_type_specific	0.282098	1.55728	4.50099	0.000485007	0.363369	-0.183026
cg12434875	chr15	45444219	DUOX1;DUOX1	NM_175940;NM_017434		0.413571	3.7568	4.50066	0.000485311	0.363369	-0.183496
cg17126142	chr6	73329988			Promoter_Associated	-0.419612	-5.12765	-4.49911	0.000486762	0.363369	-0.185744
cg04700648	chr19	52888958	ZNF880	NM_001145434		0.429263	3.73532	4.49868	0.000487172	0.363369	-0.186377
cg17094014	chr6	41605343	MDFI	NM_005586		0.563969	-3.51041	4.49844	0.000487396	0.363369	-0.186723
cg18167179	chr14	74058881	ACOT4	NM_152331	Unclassified_Cell_type_specific	-0.796491	-3.32591	-4.49829	0.000487538	0.363369	-0.186942
cg17976873	chr14	23352295	REM2	NM_173527		0.732345	0.494239	4.49738	0.000488395	0.363369	-0.188265
cg22695986	chr7	63386815			Promoter_Associated_Cell_type_specific	-1.20828	-1.01449	-4.49686	0.000488884	0.363369	-0.189016
cg13632230	chr9	108418691				0.477964	-2.68305	4.49531	0.000490347	0.363369	-0.191267
cg06127801	chr2	239625367				-0.55325	1.27632	-4.4945	0.000491111	0.363369	-0.192438
cg01128566	chr10	30026028	SVIL	NM_003174		-0.368165	-1.60057	-4.49419	0.000491398	0.363369	-0.192878
cg26522157	chr19	49003082	LMTK3	NM_001080434	Unclassified_Cell_type_specific	-0.596766	3.20253	-4.49419	0.0004914	0.363369	-0.19288
cg19510409	chr3	173917837	NLGN1	NM_014932		-0.340573	2.31065	-4.49292	0.000492604	0.363369	-0.194723
cg02620013	chr13	49794681	MLNR	NM_001507	Unclassified	0.4967	-1.33201	4.49265	0.000492867	0.363369	-0.195124
cg10182317	chr6	123317487	CLVS2	NM_001010852		0.495913	-0.400744	4.49263	0.000492884	0.363369	-0.19515
cg21088542	chr11	36014940	LDLRAD3	NM_174902		-0.431156	2.76704	-4.49261	0.000492903	0.363369	-0.19518
cg25815024	chr2	219696567	PRKAG3	NM_017431		0.379799	2.17598	4.49249	0.000493018	0.363369	-0.195355
cg18559136	chr18	33767393	MOCOS	NM_017947	Promoter_Associated	-0.36452	-4.12978	-4.49195	0.000493531	0.363369	-0.196138
cg11388673	chr8	144371779			Unclassified_Cell_type_specific	-0.584908	1.46832	-4.4891	0.000496247	0.363369	-0.200269
cg02599626	chr5	1473705	LPCAT1	NM_024830		0.585496	3.27935	4.4879	0.0004974	0.363369	-0.202018
cg03231329	chr9	140075291	ANAPC2	NM_013366		0.425563	4.28702	4.48712	0.000498145	0.363369	-0.203143
cg10668926	chr13	28527255				-0.438401	-4.02883	-4.48621	0.000499025	0.363369	-0.204473
cg27301475	chr1	1472146	C1orf70	NM_001114748		0.480254	2.1704	4.48587	0.000499349	0.363369	-0.204961
cg20473164	chr9	138392332	MRPS2;C9orf116;C9orf116	NM_016034;NM_001048265;NM_144654	Promoter_Associated	-0.240067	-4.67864	-4.48518	0.000500012	0.363369	-0.205962
cg04781305	chr10	35624429	CCNY;CCNY	NM_145012;NM_181698		0.456464	1.35228	4.48447	0.0005007	0.363369	-0.206997
cg20090283	chr17	36718549	SRCIN1	NM_025248	Unclassified_Cell_type_specific	0.955569	-2.7283	4.48141	0.000503658	0.363369	-0.211433
cg00071360	chr20	37350793				-0.681957	-2.76126	-4.48097	0.00050409	0.363369	-0.212079
cg06003958	chr6	31023257	HCG22	NR_003948		-0.592994	2.30396	-4.48083	0.00050423	0.363369	-0.212287
cg18815120	chr1	231512676	EGLN1	NM_022051		-1.36102	-0.0860258	-4.48082	0.000504235	0.363369	-0.212295
cg18383977	chr1	1870495				0.435782	3.23168	4.47972	0.00050531	0.363369	-0.213899
cg15573830	chr3	54159627	CACNA2D3	NM_018398		-0.998295	0.854001	-4.47694	0.000508026	0.363369	-0.217938
cg20598333	chr11	3663511	ART5;ART5;ART5	NM_053017;NM_001079536;NM_001079536	Unclassified_Cell_type_specific	-0.479839	-3.65428	-4.47584	0.000509099	0.363369	-0.219528
cg17125699	chr17	5972281			Unclassified	-0.576691	-3.33973	-4.47554	0.000509397	0.363369	-0.219968
cg15141467	chr1	155035375	EFNA4;EFNA4;EFNA4	NM_182690;NM_182689;NM_005227	Promoter_Associated	0.387073	-3.96509	4.475	0.000509932	0.363369	-0.220759
cg09450024	chr19	45737623	EXOC3L2	NM_138568		1.36225	1.56435	4.47398	0.000510929	0.363369	-0.222231
cg08924430	chr4	106067052	TET2;TET2	NM_017628;NM_001127208		0.417368	-2.95726	4.47387	0.000511044	0.363369	-0.2224
cg15712510	chr2	238418692	MLPH;MLPH	NM_001042467;NM_024101		-0.368045	2.40121	-4.47343	0.000511479	0.363369	-0.223041
cg02683408	chr17	79487159				0.626469	3.20736	4.47341	0.000511492	0.363369	-0.223061
cg06758207	chr16	3723496	TRAP1	NM_016292		0.295613	3.53775	4.47304	0.000511862	0.363369	-0.223606
cg23985595	chr17	80112537	CCDC57	NM_198082		0.323332	2.91231	4.4723	0.000512591	0.363369	-0.224679
cg10882226	chr10	50977288				0.471302	0.146492	4.47066	0.000514217	0.363369	-0.227065
cg22051754	chr9	139069756				-0.292332	1.84892	-4.47047	0.000514408	0.363369	-0.227345
cg10831725	chr19	21666552				1.23653	2.39222	4.47002	0.000514848	0.363369	-0.227989
cg17946470	chr1	6685935	THAP3	NM_138350	Promoter_Associated	-0.458043	-3.87554	-4.46866	0.000516205	0.363709	-0.229973
cg03810326	chr6	43230937	TTBK1	NM_032538	Unclassified_Cell_type_specific	-0.428778	4.37274	-4.46682	0.000518043	0.364221	-0.232652
cg12410225	chr5	10442612	ROPN1L	NM_031916	Promoter_Associated	0.363835	-1.47352	4.46515	0.000519714	0.364221	-0.23508
cg03000869	chr10	72059799	LRRC20;LRRC20;LRRC20	NM_207119;NM_018205;NM_018239		0.392938	2.68857	4.4631	0.00052177	0.364221	-0.238057
cg00827989	chr2	175201542	SP9	NM_001145250	Unclassified	0.282165	-4.53303	4.4615	0.000523389	0.364221	-0.240392
cg03244438	chr6	112139510	FYN	NM_002037		0.374387	3.57399	4.46105	0.000523845	0.364221	-0.241049
cg01628881	chr2	388372				0.307569	3.0332	4.4599	0.000525006	0.364221	-0.242719
cg22140846	chr5	174159903				-0.821415	-1.67977	-4.4593	0.00052562	0.364221	-0.243601
cg23795893	chr11	101000589	PGR	NM_000926		0.425861	-1.49258	4.45834	0.000526598	0.364221	-0.245002
cg15367212	chr3	180588198				0.410547	0.208198	4.45733	0.000527623	0.364221	-0.246469
cg14113569	chr8	124657935	KLHL38	NM_001081675		0.30869	1.66005	4.4573	0.000527652	0.364221	-0.24651
cg02279224	chr6	144386160	PLAGL1;PLAGL1	NM_001080955;NM_001080951		-0.422657	-1.19886	-4.45727	0.000527683	0.364221	-0.246555
cg26125384	chr2	70314274	PCBP1	NM_006196	Promoter_Associated	-0.559729	-2.8288	-4.45677	0.000528187	0.364221	-0.247274
cg20102877	chr2	27665638	KRTCAP3;KRTCAP3	NM_001168364;NM_173853		0.841258	3.78449	4.45621	0.000528767	0.364221	-0.248102
cg08892455	chr17	1231715				-0.405781	-0.715045	-4.454	0.000531021	0.364221	-0.25131
cg05272790	chr11	117800276	TMPRSS13	NM_001077263		-0.389149	3.39627	-4.45397	0.000531056	0.364221	-0.25136
cg04900915	chr14	73393158	DCAF4;DCAF4;DCAF4;DCAF4;DCAF4;DCAF4;DCAF4;DCAF4;DCAF4;DCAF4	NM_015604;NM_181341;NM_001163509;NM_001163508;NM_181341;NM_015604;NM_181340;NM_181340;NM_001163508;NM_001163509	Promoter_Associated	-0.345005	-4.72167	-4.45379	0.000531243	0.364221	-0.251626
cg13888593	chr2	74642470	C2orf81	NM_001145054		0.485226	-2.9161	4.45261	0.000532453	0.364221	-0.253343
cg18877361	chr14	105973846				-0.424698	0.824871	-4.45223	0.000532847	0.364221	-0.2539
cg04909872	chr19	13002482	GCDH;GCDH	NM_000159;NM_013976		-0.441118	-3.61756	-4.45149	0.000533607	0.364221	-0.254975
cg18428193	chr2	27665017	KRTCAP3;NRBP1;KRTCAP3	NM_173853;NM_013392;NM_001168364	Promoter_Associated	0.392304	2.70122	4.45058	0.00053455	0.364266	-0.256307
cg20685431	chr4	186347356	UFSP2;UFSP2	NM_018359;NR_028085	Promoter_Associated	0.323249	-4.30286	4.4472	0.00053805	0.364343	-0.261232
cg01113811	chr11	95927950	MAML2	NM_032427		-0.676619	0.977943	-4.44716	0.000538087	0.364343	-0.261284
cg06683458	chr17	26233622				-0.417862	3.0117	-4.44659	0.000538678	0.364343	-0.262111
cg09846510	chr13	112691186				-0.832216	3.54297	-4.44357	0.000541835	0.364343	-0.266521
cg00324562	chr21	27106440	ATP5J;ATP5J;ATP5J;ATP5J;ATP5J;GABPA	NM_001003697;NM_001685;NM_001003701;NM_001003703;NM_001003696;NM_002040		-0.350745	-4.03993	-4.44292	0.000542522	0.364343	-0.267478
cg09024606	chr1	2324221	MORN1;RER1	NM_024848;NM_007033	Promoter_Associated	-0.351515	1.27719	-4.44183	0.000543666	0.364343	-0.269068
cg18160302	chr11	115151454	CADM1;CADM1	NM_001098517;NM_014333		-0.664317	2.49783	-4.44179	0.000543702	0.364343	-0.269118
cg09383860	chr11	71709837	IL18BP;IL18BP;IL18BP;IL18BP;IL18BP	NM_001039659;NM_001145057;NM_001039660;NM_001145055;NM_173042	Promoter_Associated_Cell_type_specific	-0.428449	-1.62912	-4.44136	0.000544159	0.364343	-0.269752
cg12404462	chr2	239490640				-0.270847	2.82945	-4.44132	0.000544198	0.364343	-0.269806
cg26684776	chr6	90085550	RRAGD	NM_021244	Unclassified	-0.404304	-3.74138	-4.44063	0.000544926	0.364343	-0.270815
cg05556038	chr3	25427224				-0.365156	2.26365	-4.43888	0.000546765	0.364343	-0.273359
cg26390598	chr21	41032396	B3GALT5;B3GALT5;B3GALT5;B3GALT5;B3GALT5	NM_006057;NM_033171;NM_033173;NM_033172;NM_033170		-1.16561	-1.35936	-4.43826	0.000547422	0.364343	-0.274265
cg02949523	chr13	111334467	CARS2	NM_024537		0.275201	2.17734	4.43709	0.000548665	0.364343	-0.275978
cg08364561	chr11	31846844			Unclassified_Cell_type_specific	0.375363	-0.90245	4.43603	0.000549789	0.364343	-0.277522
cg15628633	chr6	29706377	LOC285830;LOC285830	NR_026972;NR_026973	Unclassified	0.377333	3.63658	4.43579	0.000550051	0.364343	-0.277882
cg10564464	chr2	134963133				0.261814	2.38271	4.43469	0.000551213	0.364343	-0.279476
cg10137463	chr15	23085908	NIPA1;NIPA1	NM_144599;NM_001142275	Promoter_Associated	-0.298041	-2.36369	-4.43411	0.00055184	0.364343	-0.280334
cg08537660	chr11	12699661	TEAD1	NM_021961		-0.582062	1.821	-4.43385	0.000552113	0.364343	-0.280707
cg15079762	chr19	12146404	ZNF433;ZNF433	NM_001080411;NM_001080411	Unclassified	0.399226	-3.83741	4.4331	0.00055291	0.364343	-0.281796
cg24643381	chr12	43941378	ADAMTS20	NM_025003		-0.618047	1.8992	-4.43241	0.000553658	0.364343	-0.282818
cg16132337	chr7	63498261				-0.443593	0.771061	-4.43216	0.000553921	0.364343	-0.283177
cg04268624	chr5	43037285			Promoter_Associated_Cell_type_specific	1.06989	2.60665	4.43211	0.000553978	0.364343	-0.283255
cg02073558	chr3	44770973	ZNF501	NM_145044	Promoter_Associated	0.443513	-3.94517	4.43056	0.000555633	0.364853	-0.285507
cg22109240	chr2	201374010	KCTD18	NM_152387	Promoter_Associated	-0.339113	-0.670409	-4.42891	0.000557416	0.365043	-0.287927
cg18840461	chr5	132148865	ANKRD43	NM_175873		0.622712	-3.44354	4.42866	0.000557682	0.365043	-0.288287
cg04095097	chr10	15515112				0.356077	-1.05439	4.42693	0.00055955	0.365425	-0.290814
cg08764599	chr12	12620523			Unclassified_Cell_type_specific	0.375857	2.96707	4.42377	0.000562986	0.365425	-0.295438
cg08841613	chr2	220553978				-0.424645	2.70263	-4.42305	0.000563767	0.365425	-0.296486
cg13935009	chr1	205497713	CDK18;CDK18;CDK18	NM_002596;NM_212502;NM_212503	Unclassified	-0.577154	2.77611	-4.42238	0.000564498	0.365425	-0.297465
cg00291877	chr15	101835933	SNRPA1	NM_003090	Promoter_Associated	0.406679	-4.27963	4.4222	0.000564696	0.365425	-0.297729
cg25504868	chr11	567480			Promoter_Associated_Cell_type_specific	0.404222	3.23108	4.42122	0.000565773	0.365425	-0.299169
cg25740437	chr19	49653445	PPFIA3	NM_003660		-0.397421	-3.52738	-4.41916	0.000568027	0.365425	-0.302174
cg25004385	chr1	147097078	BCL9	NM_004326		0.365471	1.88407	4.41789	0.000569429	0.365425	-0.304037
cg12220466	chr12	48922312				-0.354413	3.54002	-4.41715	0.00057024	0.365425	-0.305113
cg01709689	chr7	1452073				0.569534	1.41513	4.41651	0.000570948	0.365425	-0.30605
cg09920605	chr7	140341335				0.575652	-2.7969	4.41647	0.000570994	0.365425	-0.306111
cg19645298	chr8	99077817	C8orf47;C8orf47	NM_173549;NM_001170806		-0.511408	-0.465797	-4.41625	0.000571237	0.365425	-0.306433
cg22020752	chr12	22697546	KIAA0528	NM_014802	Promoter_Associated	0.380693	-3.53557	4.41592	0.000571606	0.365425	-0.306921
cg08609517	chr1	6056522			Unclassified_Cell_type_specific	-0.468379	2.85986	-4.41544	0.000572136	0.365425	-0.307621
cg11883238	chr10	62676418	RHOBTB1;RHOBTB1;RHOBTB1;RHOBTB1	NR_024555;NM_014836;NR_024554;NR_024556		-0.424892	3.07245	-4.41541	0.000572165	0.365425	-0.30766
cg23585251	chr2	18972590				-0.568625	2.81051	-4.41431	0.00057339	0.365425	-0.309276
cg19203836	chr6	31940801	STK19;STK19;DOM3Z;STK19	NM_004197;NM_032454;NM_005510;NR_026717	Promoter_Associated	-0.44556	-1.8098	-4.4142	0.000573509	0.365425	-0.309434
cg17017746	chr1	19183907	TAS1R2	NM_152232		-0.312113	-0.0832186	-4.41342	0.000574372	0.365425	-0.31057
cg04851639	chr8	1020857				-1.13058	3.0406	-4.41278	0.000575084	0.365425	-0.311506
cg05651778	chr17	60729731	MRC2	NM_006039		0.504954	-2.30931	4.41207	0.000575876	0.365425	-0.312547
cg20000562	chr14	36978633	SFTA3	NM_001101341		0.504589	-2.75713	4.41119	0.000576858	0.365489	-0.313835
cg22352078	chr8	41424982			Unclassified_Cell_type_specific	0.994217	-3.23448	4.40886	0.000579472	0.365884	-0.317253
cg01705562	chr7	42535902				-0.393615	2.93966	-4.40859	0.000579772	0.365884	-0.317644
cg07703401	chr16	230341	HBQ1;HBQ1	NM_005331;NM_005331	Unclassified	0.375654	-0.856458	4.40781	0.000580652	0.365884	-0.318791
cg14595275	chr17	62075755	C17orf72	NM_001164257	Unclassified	0.617409	-3.33188	4.40618	0.000582484	0.365884	-0.321174
cg17410313	chr7	151064498	NUB1	NM_016118	Unclassified	0.397653	3.54224	4.40612	0.000582549	0.365884	-0.321258
cg21500303	chr19	2782603	SGTA	NM_003021	Promoter_Associated	0.436134	-2.5705	4.40581	0.000582899	0.365884	-0.321712
cg04709236	chr7	786420	HEATR2	NM_017802		0.438472	3.36067	4.40514	0.000583653	0.365884	-0.322689
cg15286037	chr3	109035305	DPPA2;DPPA2	NM_138815;NM_138815		-0.427408	2.20341	-4.40381	0.000585164	0.365925	-0.324644
cg06664872	chr5	96519548	RIOK2;RIOK2	NM_018343;NM_001159749	Promoter_Associated	-0.682208	-3.03186	-4.40249	0.000586661	0.365925	-0.326577
cg23740610	chr17	72257002	TTYH2;TTYH2	NM_032646;NM_052869		0.447492	1.00621	4.40218	0.000587012	0.365925	-0.327029
cg03706086	chr8	71381216				-0.492834	1.86635	-4.40198	0.000587245	0.365925	-0.32733
cg18106366	chr14	38590628				-0.589596	2.10858	-4.40016	0.000589308	0.366526	-0.329983
cg02855836	chr1	116710530			Promoter_Associated	0.503112	0.471647	4.39958	0.000589976	0.366526	-0.330839
cg07136873	chr19	1876580			Promoter_Associated	-0.466479	-3.15355	-4.39389	0.000596512	0.368948	-0.339175
cg08447690	chr13	113121107				0.34557	3.05129	4.391	0.000599871	0.368948	-0.343424
cg05190577	chr11	61062843	VWCE	NM_152718	Unclassified	-0.299493	-2.62887	-4.39063	0.000600301	0.368948	-0.343966
cg05845592	chr16	28634766	SULT1A1;SULT1A1	NM_177536;NM_177536	Unclassified_Cell_type_specific	1.57179	-3.61895	4.39062	0.000600309	0.368948	-0.343977
cg16744856	chr20	30452778	DUSP15;DUSP15;DUSP15	NM_001012644;NM_177991;NM_080611		0.298791	3.09255	4.39028	0.000600704	0.368948	-0.344474
cg13394191	chr8	127822176			Unclassified_Cell_type_specific	-0.611876	0.842472	-4.38776	0.000603643	0.368948	-0.348169
cg06316133	chr8	1922372	KBTBD11	NM_014867		-0.572446	-0.635065	-4.38756	0.000603882	0.368948	-0.348469
cg25314150	chr19	485634				-0.451055	-1.01393	-4.38703	0.000604504	0.368948	-0.349248
cg22304348	chr19	9489356	ZNF177	NM_003451		-0.327182	3.2039	-4.38702	0.000604512	0.368948	-0.349258
cg17759535	chr1	200010137	NR5A2;NR5A2	NM_205860;NM_003822		0.506435	-3.79828	4.38637	0.000605274	0.368948	-0.350211
cg02285791	chr6	27550747				0.528794	0.79406	4.38614	0.000605548	0.368948	-0.350554
cg17301015	chr4	128703702	HSPA4L;HSPA4L	NM_014278;NM_014278	Promoter_Associated	-0.394744	-4.61635	-4.38584	0.000605901	0.368948	-0.350995
cg27402429	chr3	72788294			Promoter_Associated	-0.300056	-1.96515	-4.38393	0.000608139	0.368948	-0.353786
cg09102835	chr17	37617702	CDK12;CDK12	NM_016507;NM_015083	Promoter_Associated	-0.320643	-5.14478	-4.38346	0.000608705	0.368948	-0.35449
cg21436111	chr4	84212534				0.380086	3.09941	4.38311	0.000609111	0.368948	-0.354995
cg14352119	chr14	61447914	SLC38A6;SLC38A6;TRMT5	NM_153811;NM_153811;NM_020810	Unclassified	-0.274853	-3.48451	-4.38307	0.000609159	0.368948	-0.355055
cg04517588	chr14	102918905	TECPR2	NM_014844		0.357048	2.92265	4.38284	0.000609435	0.368948	-0.355398
cg13544883	chr19	7852051	CLEC4GP1	NR_002931		0.428434	1.77859	4.38246	0.000609878	0.368948	-0.355948
cg16795821	chr3	142720237	SR140	NM_001080415	Promoter_Associated	-0.385796	-3.46974	-4.37846	0.000614623	0.371214	-0.361817
cg05230816	chr11	134232313	GLB1L2	NM_138342		-0.254739	3.94791	-4.3778	0.000615411	0.371214	-0.362788
cg21787873	chr1	23276711				-0.46965	1.15896	-4.37458	0.000619271	0.37236	-0.367522
cg14295611	chr9	136876366				-0.509677	1.93913	-4.374	0.000619966	0.37236	-0.368373
cg18200075	chr1	161706293				-0.379355	2.49891	-4.37391	0.000620076	0.37236	-0.368507
cg04305912	chr2	60685678	BCL11A;BCL11A;BCL11A	NM_022893;NM_138559;NM_018014		0.449143	2.66808	4.37242	0.000621872	0.37236	-0.370698
cg14462369	chr6	168771343			Unclassified_Cell_type_specific	-0.383769	2.40465	-4.37227	0.000622058	0.37236	-0.370924
cg05757475	chr2	21666440				-0.338223	2.42291	-4.36983	0.000625001	0.37236	-0.3745
cg04287216	chr11	5700884	TRIM5;TRIM5;TRIM5	NM_033093;NM_033092;NM_033034		0.338916	3.66656	4.36976	0.000625091	0.37236	-0.374609
cg01172640	chr15	53096035			Unclassified_Cell_type_specific	0.924515	-3.77008	4.369	0.000626006	0.37236	-0.375718
cg05283716	chr6	51204950				-0.411372	2.62585	-4.36766	0.000627637	0.37236	-0.377689
cg10205642	chr1	38019950	SNIP1	NM_024700	Promoter_Associated	-0.328831	-2.47264	-4.3674	0.000627954	0.37236	-0.378071
cg03470331	chr15	93958397				-0.43738	2.74276	-4.36738	0.000627981	0.37236	-0.378105
cg08683644	chr10	44853092				-0.681973	0.163998	-4.36672	0.000628785	0.37236	-0.379074
cg02428056	chr14	37125872	PAX9	NM_006194		-0.384857	-1.79386	-4.36657	0.000628976	0.37236	-0.379304
cg12102766	chr2	105954037	C2orf49;C2orf49	NM_024093;NM_024093	Promoter_Associated	-0.41226	-3.02671	-4.36514	0.000630716	0.3725	-0.381397
cg16848937	chr7	42195875	GLI3	NM_000168		-0.377728	2.71123	-4.36469	0.000631275	0.3725	-0.382068
cg08970112	chr17	38907422	KRT25	NM_181534		-0.55838	2.98245	-4.36417	0.000631905	0.3725	-0.382825
cg21312148	chr1	152636074	LCE2D	NM_178430		-0.538076	2.08742	-4.36276	0.000633639	0.372992	-0.384901
cg23411440	chr14	23821570	SLC22A17;SLC22A17	NM_020372;NM_016609	Unclassified_Cell_type_specific	0.791141	-3.93093	4.35908	0.000638185	0.373621	-0.39032
cg14567917	chr10	77542314	C10orf11	NM_032024		-0.727431	1.93785	-4.35848	0.00063892	0.373621	-0.391193
cg17796323	chr5	177547973	N4BP3	NM_015111	Promoter_Associated	-0.729121	-2.44821	-4.35806	0.000639446	0.373621	-0.391816
cg20351640	chr2	160654236	CD302	NM_014880	Unclassified	0.969274	-1.52518	4.35771	0.000639882	0.373621	-0.392333
cg09249675	chr19	3401572	NFIC;NFIC	NM_005597;NM_205843		0.586528	3.0093	4.35749	0.00064015	0.373621	-0.392651
cg22856279	chr21	44830477			Unclassified_Cell_type_specific	0.910427	-1.88801	4.35691	0.000640876	0.373621	-0.39351
cg05253165	chr16	84033146	NECAB2	NM_019065		-0.545773	1.23943	-4.35479	0.000643523	0.373621	-0.396635
cg15253604	chr3	62468682	CADPS;CADPS;CADPS	NM_003716;NM_183394;NM_183393		-0.773687	2.55434	-4.35388	0.000644654	0.373621	-0.397966
cg01893629	chr12	34494825				0.32725	3.60386	4.35325	0.000645443	0.373621	-0.398894
cg00351735	chr12	99292673	ANKS1B;ANKS1B;ANKS1B	NM_020140;NM_152788;NM_181670		-0.50281	3.0234	-4.3528	0.000646013	0.373621	-0.399564
cg03541331	chr1	85786958	DDAH1;DDAH1	NM_001134445;NM_012137		-0.583151	1.8439	-4.3527	0.000646137	0.373621	-0.399709
cg14278614	chr1	7740806	CAMTA1	NM_015215	Unclassified	-0.3974	-4.04006	-4.35199	0.00064703	0.373621	-0.400756
cg09078100	chr1	6059882				-0.395145	3.12553	-4.34921	0.000650529	0.373621	-0.404846
cg22563312	chr5	179334739	TBC1D9B;TBC1D9B	NM_198868;NM_015043	Promoter_Associated	-0.33983	-5.0787	-4.34683	0.000653551	0.373621	-0.408362
cg00101932	chr22	45097955	PRR5;PRR5-ARHGAP8;PRR5;PRR5;PRR5;PRR5	NM_001017529;NM_181334;NM_181333;NM_001017530;NM_001017528;NM_015366	Promoter_Associated	-0.349166	-3.21665	-4.34668	0.000653741	0.373621	-0.408582
cg08018143	chr4	162110754				-0.528701	0.797645	-4.34554	0.00065518	0.373621	-0.41025
cg05937687	chr8	70101609				-0.395546	1.59633	-4.34536	0.000655412	0.373621	-0.410518
cg00063077	chr1	101360652	SLC30A7;EXTL2;EXTL2;SLC30A7	NM_001144884;NM_001033025;NM_001439;NM_133496	Promoter_Associated	-0.770829	-2.68081	-4.34476	0.000656184	0.373621	-0.411411
cg08887921	chr16	34489904				-0.728852	2.42569	-4.34461	0.000656375	0.373621	-0.411633
cg04113225	chr10	129294502				0.540539	1.09658	4.34454	0.000656455	0.373621	-0.411724
cg11081373	chr7	97359829	TAC1;TAC1;TAC1;TAC1	NM_013996;NM_013997;NM_003182;NM_013998		-0.553813	2.66268	-4.34429	0.000656779	0.373621	-0.412099
cg11486285	chr17	11484255				-0.433952	1.781	-4.34415	0.000656956	0.373621	-0.412304
cg10943458	chr3	120627085	STXBP5L;STXBP5L	NM_014980;NM_014980		0.693402	-2.7669	4.34366	0.000657584	0.373621	-0.413029
cg04062622	chr11	28857582				-0.537962	2.16764	-4.34196	0.000659754	0.373621	-0.415527
cg10613546	chr7	157586866	PTPRN2;PTPRN2;PTPRN2	NM_002847;NM_130842;NM_130843		-0.2671	2.88908	-4.34161	0.000660213	0.373621	-0.416055
cg04031105	chr2	119530453				-0.922817	2.63982	-4.34143	0.00066044	0.373621	-0.416316
cg07206053	chr12	72772422	TRHDE	NM_013381		-0.346601	2.64684	-4.34126	0.000660651	0.373621	-0.416559
cg03259415	chr19	8455348	RAB11B	NM_004218	Promoter_Associated	-0.294524	-5.12359	-4.34092	0.000661093	0.373621	-0.417067
cg15104031	chr1	153589528	S100A14	NM_020672		0.369464	1.61173	4.34059	0.000661511	0.373621	-0.417546
cg00121562	chr3	196014011	PCYT1A	NM_005017	Promoter_Associated	-0.400725	-4.21681	-4.34044	0.000661716	0.373621	-0.41778
cg16497718	chr21	43242321	PRDM15;PRDM15	NM_022115;NM_001040424		0.434766	3.46998	4.33776	0.000665163	0.375057	-0.421723
cg22415472	chr2	108602361	SLC5A7	NM_021815		-0.412102	2.49888	-4.33667	0.000666571	0.375341	-0.423328
cg09083945	chr17	79069042	BAIAP2;BAIAP2;BAIAP2;BAIAP2	NM_017450;NM_006340;NM_001144888;NM_017451	Unclassified	-0.518397	-1.25429	-4.3347	0.000669132	0.375787	-0.426238
cg03046560	chr7	155172997			Unclassified	-0.325342	-4.94868	-4.33247	0.000672042	0.375787	-0.429533
cg06848148	chr2	137748455	THSD7B	NM_001080427		-0.27703	3.05443	-4.33205	0.000672586	0.375787	-0.430146
cg07005078	chr4	17578674	LAP3	NM_015907	Promoter_Associated	-0.344025	-3.97672	-4.33178	0.000672944	0.375787	-0.43055
cg19925025	chr19	710823	PALM;PALM	NM_002579;NM_001040134		0.425311	2.76961	4.33164	0.000673118	0.375787	-0.430747
cg13490827	chr1	46269305	MAST2;MAST2	NM_015112;NM_015112	Unclassified	0.389062	-4.32299	4.33101	0.000673953	0.375787	-0.431688
cg14359680	chr14	105532208	GPR132	NM_013345	Promoter_Associated	-0.645949	-1.99855	-4.33069	0.000674365	0.375787	-0.432152
cg17268932	chr11	64808738	SAC3D1;SAC3D1	NM_013299;NM_013299	Promoter_Associated	0.255219	-4.78274	4.33051	0.000674608	0.375787	-0.432425
cg02116255	chr9	73032750				-0.456041	2.78059	-4.32637	0.000680059	0.377324	-0.438535
cg25363931	chr22	42896846	SERHL	NR_027786	Promoter_Associated	0.52067	-1.85707	4.32527	0.00068152	0.377324	-0.440164
cg22888958	chr7	28369855	CREB5	NM_182899	Unclassified_Cell_type_specific	-0.543139	-2.15328	-4.32451	0.00068252	0.377324	-0.441278
cg01971085	chr8	1848407	ARHGEF10	NM_014629		-0.441726	2.8284	-4.32435	0.000682732	0.377324	-0.441514
cg26986841	chr11	85956224	EED;EED;EED;EED	NM_152991;NM_003797;NM_152991;NM_003797		-0.503905	-3.624	-4.32416	0.00068299	0.377324	-0.441801
cg14503935	chr12	131864894				0.587423	1.26794	4.32353	0.000683822	0.377324	-0.442725
cg19597529	chr3	122399230	PARP14	NM_017554	Promoter_Associated	-0.316374	-2.81811	-4.32338	0.000684021	0.377324	-0.442946
cg26571870	chr16	85723150	GINS2	NM_016095	Unclassified	0.583707	1.73094	4.32254	0.000685145	0.377324	-0.444194
cg13113642	chr17	997200	ABR;ABR;ABR	NM_021962;NM_001092;NM_001159746		0.275156	3.66508	4.32223	0.00068555	0.377324	-0.444642
cg23206630	chr15	62942319	TLN2	NM_015059		-0.488341	1.32677	-4.31743	0.000691985	0.379939	-0.451738
cg25154244	chr10	135060549			Unclassified_Cell_type_specific	-0.460154	-0.0543952	-4.31688	0.000692728	0.379939	-0.452554
cg25436684	chr6	31461972			Promoter_Associated	0.76183	-3.4879	4.31655	0.000693172	0.379939	-0.453041
cg27280787	chr2	98349537	ZAP70;ZAP70	NM_001079;NM_207519	Unclassified_Cell_type_specific	0.288698	3.08511	4.31516	0.000695047	0.379939	-0.455093
cg26161725	chr5	36241580	C5orf33;C5orf33	NM_153013;NM_001085411		-0.392072	-3.94811	-4.31499	0.000695278	0.379939	-0.455345
cg10122910	chr11	66233952	PELI3;PELI3	NM_145065;NM_001098510		-0.633137	-2.7424	-4.31461	0.000695794	0.379939	-0.455909
cg03691722	chr18	7011268	LAMA1	NM_005559		-0.700494	0.855805	-4.31273	0.000698339	0.380281	-0.458683
cg17174980	chr12	14109514	GRIN2B	NM_000834		-0.609362	2.32457	-4.31218	0.000699097	0.380281	-0.459507
cg03312856	chr16	84219629	TAF1C;TAF1C	NM_139353;NM_005679	Promoter_Associated	0.969818	2.70398	4.31142	0.000700127	0.380281	-0.460626
cg09590094	chr22	18506583	MICAL3;MICAL3;MICAL3	NM_001122731;NM_015241;NM_001136004	Unclassified	0.611185	-2.91472	4.31135	0.000700224	0.380281	-0.460731
cg16222840	chr4	184331680				-0.334162	3.70766	-4.31078	0.000701001	0.380281	-0.461574
cg03568507	chr2	240153791	HDAC4	NM_006037	Unclassified_Cell_type_specific	-0.503732	0.11854	-4.30837	0.000704293	0.381106	-0.465134
cg06200397	chr22	18508249	MICAL3;MICAL3;MICAL3	NM_001136004;NM_015241;NM_001122731	Unclassified	0.489192	2.58217	4.30832	0.000704359	0.381106	-0.465206
cg22965561	chr10	13046134				-0.403541	-0.450249	-4.30684	0.000706399	0.381712	-0.467404
cg04525683	chr14	71290144				-0.342608	2.40798	-4.3048	0.000709206	0.382731	-0.470418
cg12255274	chr7	152717188				-0.352759	2.95677	-4.30404	0.000710247	0.382795	-0.471533
cg14506196	chr10	101295400	NKX2-3	NM_145285	Unclassified_Cell_type_specific	0.803382	-3.06455	4.30282	0.00071194	0.383209	-0.473343
cg13523652	chr3	186288694	DNAJB11;TBCCD1	NM_016306;NM_001134415	Promoter_Associated	-0.358318	-3.95089	-4.30076	0.000714806	0.383683	-0.476397
cg18596139	chr1	145389393				0.377212	1.78539	4.29983	0.000716106	0.383683	-0.477779
cg04563290	chr1	203097296	ADORA1;ADORA1	NM_001048230;NM_000674		0.325576	-3.68812	4.29973	0.000716243	0.383683	-0.477924
cg18040225	chr10	97802849	CCNJ;CCNJ;CCNJ	NM_001134376;NM_001134375;NM_019084	Promoter_Associated	0.530666	0.852205	4.29953	0.000716518	0.383683	-0.478216
cg11867607	chr10	76790371	MYST4	NM_012330	Unclassified_Cell_type_specific	0.331308	2.98821	4.2983	0.000718236	0.383875	-0.480037
cg16109731	chr1	221891307	DUSP10;DUSP10;DUSP10	NM_144728;NM_007207;NM_144729		-0.484762	3.80816	-4.29709	0.000719933	0.383875	-0.481832
cg02956255	chr6	31430641	HCP5	NM_006674	Promoter_Associated	0.265852	-1.30897	4.29688	0.000720223	0.383875	-0.482137
cg10485881	chr16	89712703	CHMP1A;CHMP1A	NM_001083314;NM_002768		0.253945	4.55037	4.29583	0.0007217	0.383875	-0.483695
cg27087553	chr6	1180553				-0.395152	1.98331	-4.29547	0.000722202	0.383875	-0.484224
cg04281649	chr2	98612676	TMEM131	NM_015348	Promoter_Associated	-0.323278	-4.42796	-4.29434	0.000723795	0.383875	-0.4859
cg05655011	chr1	29189486	OPRD1	NM_000911		0.39802	3.64523	4.2943	0.000723847	0.383875	-0.485954
cg00650953	chr7	147500503	CNTNAP2	NM_014141		-0.371852	2.73423	-4.294	0.000724277	0.383875	-0.486407
cg13758054	chr9	136930777	BRD3	NM_007371		-0.323883	-1.3054	-4.29288	0.000725857	0.384078	-0.488064
cg08145590	chr3	119422161	C3orf15	NM_033364	Unclassified	0.514116	-2.00529	4.29207	0.000727007	0.384078	-0.489268
cg00711132	chr7	87506492	DBF4;SLC25A40	NM_006716;NM_018843		-0.340266	-5.00298	-4.29172	0.000727498	0.384078	-0.489782
cg06200634	chr11	118966695	H2AFX	NM_002105		-0.833901	0.411306	-4.29111	0.000728362	0.384078	-0.490684
cg04915494	chr16	2962968	FLYWCH1;FLYWCH1	NM_020912;NM_032296		-0.51948	-2.90822	-4.2894	0.000730799	0.384274	-0.493225
cg11705804	chr12	109915996	UBE3B;UBE3B;KCTD10	NM_183415;NM_130466;NM_031954	Promoter_Associated	0.570027	-2.95434	4.28795	0.000732864	0.384274	-0.495371
cg05334119	chr15	25465087	SNORD115-15;SNORD115-21;HBII-52-27	NR_003307;NR_003313;NR_003496		0.492859	1.85551	4.28662	0.000734766	0.384274	-0.497343
cg14862791	chr5	34839623	TTC23L	NM_144725	Promoter_Associated	-0.309329	-4.94726	-4.28651	0.000734918	0.384274	-0.4975
cg06009215	chr5	113647903				-0.408748	3.04505	-4.28583	0.000735901	0.384274	-0.498518
cg07255841	chr5	531305			Unclassified_Cell_type_specific	0.482439	1.70163	4.28513	0.000736895	0.384274	-0.499545
cg27346037	chr6	106442129				-0.220013	-1.42773	-4.2848	0.000737373	0.384274	-0.500038
cg26135134	chr15	99500715	IGF1R	NM_000875		-0.380295	3.59686	-4.28331	0.000739515	0.384274	-0.502245
cg09563102	chr2	47889				0.37751	2.05747	4.28179	0.000741713	0.384274	-0.504503
cg02727811	chr10	126736988	CTBP2;CTBP2	NM_001083914;NM_001329	Unclassified_Cell_type_specific	-0.398757	1.69184	-4.28142	0.000742248	0.384274	-0.505052
cg10988324	chr10	49730753	ARHGAP22	NM_021226		-0.556906	1.90402	-4.28128	0.000742455	0.384274	-0.505264
cg21395147	chr1	211849137	NEK2	NM_002497	Promoter_Associated	-0.37224	-2.97761	-4.28092	0.000742972	0.384274	-0.505795
cg00988056	chr14	106374554				0.333552	-2.34444	4.27956	0.00074494	0.384274	-0.507807
cg14233847	chr17	70850382	SLC39A11;SLC39A11	NM_001159770;NM_139177		-0.400997	2.493	-4.2794	0.000745168	0.384274	-0.50804
cg05585742	chr4	812684	CPLX1	NM_006651		-0.55627	2.38199	-4.27856	0.000746393	0.384274	-0.509291
cg07457820	chr3	77267467	ROBO2;ROBO2	NM_001128929;NM_002942		-0.300244	2.07825	-4.27789	0.000747374	0.384274	-0.51029
cg14030282	chr6	31461999			Promoter_Associated	-0.492064	-3.16585	-4.27713	0.000748483	0.384274	-0.511419
cg05631625	chr5	135419019			Unclassified	-0.362132	2.27261	-4.27683	0.000748916	0.384274	-0.511859
cg04719215	chr16	20081258	GPR139	NM_001002911		-0.359748	0.401281	-4.27666	0.000749162	0.384274	-0.512109
cg15580417	chr1	160053947	KCNJ9	NM_004983	Unclassified_Cell_type_specific	1.50288	-2.54901	4.27652	0.000749363	0.384274	-0.512313
cg00719651	chr12	47225449				0.402387	-1.6885	4.27639	0.000749558	0.384274	-0.512512
cg08234504	chr5	139013317			Unclassified	-0.309325	-1.33522	-4.27592	0.000750239	0.384274	-0.513203
cg09094037	chr16	76342620	CNTNAP4;CNTNAP4	NM_033401;NM_138994		-0.406132	2.63946	-4.27577	0.000750473	0.384274	-0.51344
cg00258633	chr4	86745824	ARHGAP24;ARHGAP24	NM_001025616;NM_001042669		-0.339938	2.70974	-4.27441	0.000752451	0.384274	-0.515444
cg06577930	chr7	25219840	C7orf31	NM_138811	Promoter_Associated	-0.371582	-4.54693	-4.27377	0.000753404	0.384274	-0.516408
cg15056772	chr7	155674940				0.37319	2.91365	4.27144	0.00075683	0.384274	-0.519861
cg16825062	chr17	12694678	RICH2	NM_014859		-0.526106	2.62846	-4.27064	0.000758013	0.384274	-0.521051
cg03292648	chr1	242010305	EXO1	NM_130398		-0.601372	3.51526	-4.27028	0.000758547	0.384274	-0.521587
cg12914047	chr7	99517369	TRIM4;TRIM4	NM_033091;NM_033017	Promoter_Associated	0.546414	-4.65723	4.2698	0.000759245	0.384274	-0.522287
cg04940570	chr11	12696758	TEAD1	NM_021961	Unclassified_Cell_type_specific	0.302645	-1.17658	4.26968	0.000759432	0.384274	-0.522475
cg13248789	chr6	775467				0.384218	1.95223	4.26903	0.000760386	0.384274	-0.523431
cg02932840	chr10	28591940			Promoter_Associated	-0.456459	-4.57395	-4.2671	0.000763255	0.384274	-0.526298
cg13026629	chr14	36347703				-0.302699	2.22428	-4.26627	0.000764499	0.384274	-0.527538
cg02315597	chr19	52598999	ZNF841;ZNF841	NM_001136499;NM_001136499	Unclassified	0.521912	-4.27281	4.2654	0.000765795	0.384274	-0.528829
cg05557932	chr16	3929351	CREBBP;CREBBP	NM_001079846;NM_004380		-0.418014	-1.42587	-4.26515	0.000766165	0.384274	-0.529197
cg03232342	chr19	13828356				-0.883376	-2.83509	-4.26484	0.000766638	0.384274	-0.529667
cg12601843	chr7	23510954	IGF2BP3	NM_006547	Promoter_Associated	-0.574813	-4.04823	-4.26398	0.000767913	0.384274	-0.530933
cg14141919	chr2	10572524			Unclassified_Cell_type_specific	0.620026	-1.40399	4.26076	0.000772761	0.384274	-0.535726
cg21615654	chr5	4213084				1.02817	3.04962	4.2606	0.000772992	0.384274	-0.535954
cg11093142	chr13	49075016	RCBTB2	NM_001268		-0.370413	-0.439968	-4.26051	0.000773134	0.384274	-0.536093
cg26142058	chr14	70193981			Unclassified	-0.343282	-3.63077	-4.26047	0.000773192	0.384274	-0.536151
cg14397318	chr12	126468186				-0.405109	-1.96462	-4.2598	0.00077421	0.384274	-0.537153
cg03928154	chr12	131194179				-0.563521	1.14319	-4.25946	0.000774712	0.384274	-0.537648
cg12961842	chr19	58446758	ZNF418	NM_133460	Promoter_Associated	1.0379	-1.51895	4.25917	0.000775158	0.384274	-0.538085
cg16025035	chr13	114287934	TFDP1;TFDP1	NR_026580;NM_007111		0.42622	4.09488	4.25899	0.000775428	0.384274	-0.538351
cg06942668	chr2	163200476	GCA	NM_012198	Promoter_Associated	-0.531482	-2.29297	-4.25806	0.000776837	0.384274	-0.539734
cg11029053	chr11	8008725	EIF3F	NM_003754	Promoter_Associated	-0.296083	-5.45932	-4.25751	0.000777678	0.384274	-0.540558
cg00248903	chr19	3834516	ZFR2	NM_015174		0.315941	3.04546	4.25618	0.0007797	0.384274	-0.542537
cg02273889	chr5	123941379				-0.396831	2.70498	-4.25482	0.000781764	0.384274	-0.544552
cg22764380	chr2	198055076	ANKRD44	NM_153697		0.444413	3.8803	4.25423	0.000782664	0.384274	-0.545428
cg07203362	chr2	60636515				-0.444053	1.72757	-4.25404	0.00078296	0.384274	-0.545716
cg02417408	chr3	52280688	PPM1M;PPM1M	NM_144641;NM_001122870	Promoter_Associated	-0.38708	0.590896	-4.25322	0.000784212	0.384274	-0.546934
cg08024316	chr17	73401273	GRB2;GRB2	NM_002086;NM_203506	Promoter_Associated	-0.322978	-1.42318	-4.25249	0.000785328	0.384274	-0.548017
cg15348609	chr12	132197061	SFRS8	NM_004592	Unclassified	-0.587727	1.73975	-4.25224	0.000785718	0.384274	-0.548395
cg08051231	chr16	19422492	TMC5;TMC5;TMC5;TMC5	NM_001105249;NM_001105249;NM_001105248;NM_001105248	Unclassified_Cell_type_specific	-0.270912	-2.55036	-4.25184	0.00078632	0.384274	-0.54898
cg17403817	chr6	118480809	SLC35F1	NM_001029858		-0.32506	2.98115	-4.25145	0.00078693	0.384274	-0.54957
cg21184011	chr16	88636102	ZC3H18	NM_144604	Promoter_Associated	-0.399322	-2.11318	-4.25092	0.000787742	0.384274	-0.550357
cg12505170	chr5	72595685				-0.450586	-2.25678	-4.25054	0.000788325	0.384274	-0.55092
cg08427977	chr10	50323832	C10orf72;C10orf72	NM_001031746;NM_144984		0.380627	0.356858	4.25009	0.00078902	0.384274	-0.551592
cg05836043	chr18	7011388	LAMA1	NM_005559		-0.658607	0.825066	-4.25006	0.000789058	0.384274	-0.551628
cg26213453	chr15	89455860	MFGE8;MFGE8	NM_005928;NM_001114614	Promoter_Associated	-0.506754	-0.757769	-4.24882	0.000790966	0.384274	-0.55347
cg06410630	chr17	78341424	RNF213;LOC100294362	NM_020914;NR_029376		0.298386	3.65848	4.24868	0.000791195	0.384274	-0.55369
cg12433575	chr6	30881464	VARS2;VARS2;VARS2;GTF2H4	NM_001167734;NM_020442;NM_001167733;NM_001517	Promoter_Associated	0.471337	2.18351	4.24661	0.000794401	0.384274	-0.556772
cg27412987	chr2	159825138	TANC1;TANC1	NM_001145909;NM_033394	Unclassified	-0.369438	-2.5451	-4.24645	0.000794645	0.384274	-0.557007
cg16471084	chr6	11537861	TMEM170B	NM_001100829	Promoter_Associated	0.425964	-1.93302	4.24511	0.000796718	0.384274	-0.558993
cg26230245	chr1	11322756	MTOR	NM_004958	Promoter_Associated	-0.283392	-4.68763	-4.24508	0.000796767	0.384274	-0.55904
cg02208270	chr13	46287777	SPERT	NM_152719		-0.294225	3.15972	-4.24454	0.000797608	0.384274	-0.559844
cg02598441	chr17	62777298	LOC146880;LOC146880	NR_027487;NR_026899		0.402296	-3.03144	4.24361	0.000799058	0.384274	-0.561228
cg07350262	chr15	86098611	AKAP13;AKAP13	NM_007200;NM_006738		-0.503334	0.350937	-4.24337	0.000799435	0.384274	-0.561588
cg00721603	chr4	42400738	SHISA3	NM_001080505	Unclassified_Cell_type_specific	0.502806	-3.64541	4.24224	0.000801205	0.384274	-0.563275
cg01771213	chr1	57735838	DAB1	NM_021080		-0.502561	3.2566	-4.24166	0.0008021	0.384274	-0.564126
cg14065127	chr20	3063238	AVP	NM_000490		1.24741	-3.52927	4.24042	0.000804054	0.384274	-0.565981
cg18405544	chr5	67615770				-0.26917	2.16683	-4.24005	0.00080464	0.384274	-0.566536
cg24805728	chr15	34630351	SLC12A6;SLC12A6;SLC12A6;SLC12A6;SLC12A6	NM_001042495;NM_001042494;NM_001042496;NM_001042497;NM_133647	Promoter_Associated	-0.361665	-3.68172	-4.2398	0.00080502	0.384274	-0.566897
cg11645658	chr22	50689837	HDAC10;HDAC10	NM_032019;NM_001159286	Promoter_Associated	0.324509	-4.82195	4.23948	0.000805536	0.384274	-0.567386
cg26316178	chr10	89798627				0.30356	3.73363	4.23944	0.000805597	0.384274	-0.567443
cg03699765	chr10	43882723	HNRNPF;HNRNPF;HNRNPF;HNRNPF;HNRNPF;HNRNPF	NM_001098205;NM_004966;NM_001098208;NM_001098206;NM_001098207;NM_001098204		0.275775	3.42277	4.23756	0.000808548	0.384274	-0.570232
cg12973930	chr19	57049695	ZFP28	NM_020828	Promoter_Associated_Cell_type_specific	0.543502	-3.886	4.23738	0.000808836	0.384274	-0.570503
cg02582520	chr19	1009172	GRIN3B	NM_138690		0.994793	1.61679	4.23689	0.000809609	0.384274	-0.571232
cg12201043	chr7	156332978	C7orf4	NR_024119		-0.800149	0.61001	-4.23621	0.000810687	0.384274	-0.572246
cg20768399	chr1	38020399	SNIP1	NM_024700		-0.356528	0.760844	-4.23538	0.000812009	0.384274	-0.573489
cg20801348	chr1	28562220	ATPIF1;ATPIF1;ATPIF1	NM_016311;NM_178190;NM_178191	Promoter_Associated	-0.457464	-4.7532	-4.23478	0.00081295	0.384274	-0.574372
cg07151155	chr5	1473589	LPCAT1	NM_024830		0.484287	1.80237	4.23434	0.000813662	0.384274	-0.57504
cg09845914	chr5	63252793				-0.322675	2.45	-4.23426	0.000813781	0.384274	-0.575152
cg00622988	chr5	2537906				-0.716535	1.9407	-4.23258	0.000816454	0.384274	-0.577653
cg01460991	chr4	25031445	LGI2	NM_018176		0.340873	-0.45387	4.23254	0.000816516	0.384274	-0.577711
cg14238325	chr6	43276781	CRIP3	NM_206922	Unclassified_Cell_type_specific	0.404427	-2.82908	4.23226	0.000816972	0.384274	-0.578137
cg13588355	chr5	126998388				-0.344285	2.11953	-4.23169	0.000817886	0.384274	-0.57899
cg23035923	chr22	25615557	CRYBB2	NM_000496		0.587012	1.65248	4.23159	0.000818037	0.384274	-0.579131
cg04420309	chr11	66824445	RHOD	NM_014578	Unclassified_Cell_type_specific	0.754819	-3.09692	4.23149	0.000818198	0.384274	-0.579281
cg22642498	chr19	54312855	NLRP12;NLRP12	NM_144687;NM_033297	Unclassified_Cell_type_specific	0.504319	2.85671	4.23094	0.000819073	0.384274	-0.580096
cg00355992	chr11	7041570	ZNF214;NLRP14;ZNF214	NM_013249;NM_176822;NM_013249		0.436613	-3.51131	4.23066	0.000819533	0.384274	-0.580524
cg15531512	chr8	123706630				-0.557567	0.667991	-4.23035	0.000820017	0.384274	-0.580975
cg01963002	chr7	97735575	LMTK2	NM_014916	Promoter_Associated	-0.347521	-1.32515	-4.23013	0.000820374	0.384274	-0.581307
cg02569129	chr2	231851862			Unclassified	0.35569	-2.7783	4.23005	0.000820503	0.384274	-0.581427
cg21967790	chr6	10430644	C6orf218	NR_027793		-0.403304	1.11997	-4.22937	0.000821595	0.384274	-0.582442
cg06071479	chr7	158826888	VIPR2	NM_003382		-0.355731	1.72864	-4.22849	0.000823015	0.384274	-0.583759
cg06023901	chr6	57037482	BAG2;BAG2	NM_004282;NM_004282	Promoter_Associated	0.449988	-2.80886	4.22822	0.000823439	0.384274	-0.584152
cg23720732	chr20	44650380	SLC12A5;SLC12A5	NM_001134771;NM_001134771	Unclassified	1.09925	-3.77298	4.22715	0.000825164	0.384274	-0.585749
cg23199257	chr19	50034644	RCN3	NM_020650		0.32971	3.37362	4.22659	0.000826069	0.384274	-0.586585
cg07003115	chr1	38259096	MANEAL;MANEAL	NM_001113482;NM_001031740		0.433002	-0.229145	4.22646	0.000826272	0.384274	-0.586773
cg18738190	chr10	73740291	CHST3	NM_004273		-0.392166	0.538181	-4.22635	0.000826459	0.384274	-0.586945
cg19155007	chr3	183543564	MAP6D1	NM_024871	Unclassified	0.734327	-2.82538	4.22628	0.000826577	0.384274	-0.587054
cg16845363	chr3	35730817	ARPP-21	NM_016300		-0.310821	3.23205	-4.22617	0.000826743	0.384274	-0.587208
cg02616604	chr10	46971347	SYT15;SYT15	NM_181519;NM_031912		0.286794	0.0931069	4.22563	0.000827627	0.384274	-0.588023
cg24550456	chr1	200841944	GPR25	NM_005298	Unclassified_Cell_type_specific	0.343538	2.40517	4.22538	0.000828021	0.384274	-0.588386
cg07201754	chr1	39491318	NDUFS5	NM_004552		-0.568684	2.38482	-4.2246	0.000829285	0.384274	-0.58955
cg03997517	chr15	27081254				-0.345618	2.80597	-4.22459	0.000829299	0.384274	-0.589563
cg06372303	chr18	907092	ADCYAP1;ADCYAP1	NM_001099733;NM_001117		0.337789	-3.28358	4.22437	0.000829662	0.384274	-0.589898
cg19764325	chr22	32340710	C22orf24;YWHAH;YWHAH	NM_015372;NM_003405;NM_003405	Promoter_Associated	0.692568	-3.62872	4.223	0.00083189	0.384367	-0.591944
cg00583332	chr1	21503461	EIF4G3	NM_003760	Promoter_Associated	-0.301776	-4.12251	-4.22267	0.000832419	0.384367	-0.592429
cg13943985	chr20	54967718	CSTF1;AURKA;AURKA;CSTF1;CSTF1;CSTF1;AURKA;AURKA;CSTF1;AURKA;AURKA	NM_001033522;NM_198434;NM_198433;NM_001324;NM_001324;NM_001033521;NM_198435;NM_198436;NM_001033522;NM_198437;NM_003600	Promoter_Associated	-0.315651	-5.21764	-4.22187	0.00083373	0.384367	-0.59363
cg20064897	chr12	132900620	GALNT9	NM_001122636	Unclassified_Cell_type_specific	-0.583648	2.62038	-4.22116	0.000834875	0.384367	-0.594678
cg04473030	chr10	131354782	MGMT	NM_002412		-0.365219	3.22921	-4.22058	0.000835834	0.384367	-0.595553
cg10211252	chr10	48355286	ZNF488	NM_153034	Promoter_Associated	-0.276408	-3.78368	-4.22013	0.000836569	0.384367	-0.596224
cg15920379	chr10	114886678	TCF7L2;TCF7L2;TCF7L2;TCF7L2;TCF7L2;TCF7L2	NM_001146284;NM_001146285;NM_030756;NM_001146274;NM_001146286;NM_001146283	Unclassified_Cell_type_specific	1.45244	-3.76043	4.21951	0.000837584	0.384367	-0.59715
cg12716639	chr11	119234198	USP2;USP2	NM_004205;NM_171997	Unclassified_Cell_type_specific	0.350668	0.751426	4.21867	0.000838954	0.384367	-0.598398
cg12214647	chr3	50492883	CACNA2D2;CACNA2D2	NM_001005505;NM_006030		0.498891	3.38553	4.21851	0.00083922	0.384367	-0.598639
cg02524236	chr10	128086694				-0.256078	2.34979	-4.21802	0.000840015	0.384367	-0.599363
cg15367892	chr10	119297716	EMX2OS	NR_002791		0.542487	-0.92938	4.218	0.000840053	0.384367	-0.599397
cg20316614	chr1	226065637	TMEM63A	NM_014698	Unclassified	-0.280998	-0.716954	-4.21674	0.000842124	0.384891	-0.601277
cg09063262	chr11	85358506	TMEM126A	NM_032273	Promoter_Associated	-0.458988	-1.42145	-4.21496	0.000845053	0.385531	-0.603928
cg10194160	chr6	30071387	TRIM31	NM_007028		0.56389	-3.81331	4.21455	0.000845736	0.385531	-0.604544
cg13834844	chr10	102415320				0.501994	-0.903712	4.2142	0.000846312	0.385531	-0.605063
cg17135722	chr20	17295815	PCSK2	NM_002594		-0.698312	2.26094	-4.21363	0.000847269	0.385544	-0.605926
cg01391063	chr10	134645978				0.372639	3.58562	4.21122	0.000851268	0.386494	-0.609522
cg02896403	chr1	155231989	SCAMP3;SCAMP3;SCAMP3;SCAMP3	NM_052837;NM_052837;NM_005698;NM_005698	Promoter_Associated	-0.339022	-3.96141	-4.21027	0.000852854	0.386494	-0.610944
cg23489729	chr3	122512961	DIRC2;HSPBAP1	NM_032839;NM_024610	Promoter_Associated	0.358804	-5.29123	4.20993	0.000853419	0.386494	-0.611449
cg17133406	chr15	83680106	C15orf40;C15orf40;C15orf40;C15orf40;C15orf40;C15orf40;C15orf40	NM_144597;NR_027650;NM_001160115;NM_001160113;NM_001160116;NR_027649;NM_001160114	Promoter_Associated	-0.25198	-4.64901	-4.20958	0.000854004	0.386494	-0.611973
cg08866557	chr10	49647167				0.226432	4.10558	4.20957	0.000854014	0.386494	-0.611981
cg05280698	chr19	37825388	HKR1	NM_181786	Promoter_Associated	1.0303	-1.29202	4.20864	0.000855575	0.38657	-0.613376
cg15672072	chr5	178903057				0.438538	3.19848	4.20822	0.000856276	0.38657	-0.614001
cg25468723	chr22	26566058	SEZ6L	NM_021115		-0.242207	-3.63429	-4.2078	0.000856977	0.38657	-0.614627
cg00788660	chr2	8424578				0.39637	2.93288	4.20719	0.000858004	0.386613	-0.615541
cg26953288	chr8	143581481	BAI1	NM_001702		0.671234	0.355086	4.20526	0.000861244	0.387313	-0.61842
cg10120657	chr17	77786354			Unclassified	-0.35179	-3.02374	-4.20444	0.000862629	0.387313	-0.619647
cg19871388	chr20	50419082	SALL4	NM_020436		0.369132	0.623635	4.2044	0.000862688	0.387313	-0.619699
cg16015031	chr6	25278978	LRRC16A	NM_017640	Promoter_Associated	0.451952	-3.23574	4.20343	0.000864331	0.387313	-0.621153
cg18337826	chr14	77495180	C14orf4	NM_024496	Promoter_Associated	-0.327824	-4.77127	-4.20322	0.000864679	0.387313	-0.621461
cg12943259	chr8	89603364				-0.458974	2.00718	-4.20294	0.000865156	0.387313	-0.621882
cg05342634	chr3	197807842	LOC348840	NR_003291	Promoter_Associated_Cell_type_specific	0.433211	-2.51512	4.20135	0.000867854	0.387556	-0.62426
cg23373401	chr12	130936355	RIMBP2	NM_015347		-0.355225	-0.098976	-4.2006	0.000869123	0.387556	-0.625377
cg26684174	chr8	2628628				-0.771742	-0.938712	-4.20011	0.000869962	0.387556	-0.626114
cg10648197	chr10	22634578	SPAG6;SPAG6	NM_012443;NM_172242	Unclassified_Cell_type_specific	0.353445	-3.06223	4.19927	0.000871398	0.387556	-0.627374
cg01958295	chr2	36598278	CRIM1	NM_016441		-0.420198	1.79439	-4.19845	0.000872793	0.387556	-0.628596
cg14044216	chr10	133921075	JAKMIP3	NM_001105521		0.382767	1.89549	4.19809	0.000873405	0.387556	-0.629132
cg06796709	chr16	84645176	COTL1	NM_021149		0.33695	2.44001	4.19798	0.000873605	0.387556	-0.629306
cg13283942	chr1	153606541	S100A13;C1orf77;C1orf77;S100A13	NM_001024210;NM_015607;NM_015607;NM_001024210	NonGene_Associated	-0.38328	-4.63063	-4.19785	0.000873814	0.387556	-0.629489
cg26344392	chr1	167825464	ADCY10;ADCY10	NM_001167749;NM_018417		0.357361	1.97974	4.19722	0.000874905	0.387556	-0.630442
cg09688494	chr10	14996222	DCLRE1C;DCLRE1C;DCLRE1C;DCLRE1C	NM_001033858;NM_001033855;NM_022487;NM_001033857	Promoter_Associated	0.63582	-4.36012	4.19651	0.00087612	0.387556	-0.631503
cg19102621	chr3	21584249	ZNF385D	NM_024697		-0.588518	1.46128	-4.19611	0.000876791	0.387556	-0.632088
cg27466129	chr16	85060822	KIAA0513	NM_014732	Promoter_Associated	-0.54279	-0.340972	-4.19514	0.000878471	0.387556	-0.633551
cg11735242	chr1	4644030			Unclassified_Cell_type_specific	-0.440756	3.01588	-4.19447	0.000879609	0.387556	-0.63454
cg24052148	chr19	4066934	ZBTB7A	NM_015898	Promoter_Associated	-0.398885	-2.86339	-4.19431	0.000879891	0.387556	-0.634785
cg12584684	chr4	96471105	UNC5C	NM_003728		0.373456	-4.13443	4.1928	0.000882496	0.387556	-0.637044
cg12434364	chr2	88927614	EIF2AK3	NM_004836	Promoter_Associated	-0.430755	-4.89108	-4.19245	0.000883095	0.387556	-0.637563
cg05037680	chr1	155579817	MSTO1	NM_018116	Promoter_Associated	-0.332508	-2.27808	-4.19232	0.00088333	0.387556	-0.637766
cg06246843	chr18	32074424	DTNA;DTNA;DTNA	NM_001392;NM_032979;NM_032975		0.449312	-2.88993	4.19206	0.00088377	0.387556	-0.638147
cg04892758	chr16	7358470	A2BP1;A2BP1;A2BP1	NM_001142334;NM_001142333;NM_018723		-0.322025	2.05528	-4.19094	0.000885722	0.387556	-0.639833
cg09526975	chr10	13390462	SEPHS1	NM_012247		-0.492747	-4.16337	-4.19062	0.000886274	0.387556	-0.640309
cg17431280	chr19	47507461	GRLF1	NM_004491	Unclassified_Cell_type_specific	1.33039	-0.897887	4.1904	0.000886654	0.387556	-0.640637
cg06992213	chr6	22718574				-0.318794	3.18461	-4.19017	0.000887054	0.387556	-0.640982
cg04403917	chr7	37960974	EPDR1	NM_017549		0.295741	-4.69047	4.18959	0.000888052	0.387556	-0.641842
cg18915211	chr12	42721010	PPHLN1;PPHLN1;PPHLN1;PPHLN1;PPHLN1;ZCRB1;PPHLN1;PPHLN1;PPHLN1	NM_001143787;NM_016488;NM_201515;NM_201440;NM_201438;NM_033114;NM_201439;NM_001143789;NM_001143788	Promoter_Associated	0.287152	-5.16186	4.18804	0.000890765	0.387556	-0.644173
cg04442746	chr5	98104146	RGMB	NM_001012761	Unclassified	0.543695	-3.00398	4.18741	0.00089185	0.387556	-0.645104
cg00602891	chr17	80408864	C17orf62;C17orf62;C17orf62	NM_001100408;NM_001100407;NM_001033046	Promoter_Associated	-0.300335	-4.69768	-4.18707	0.000892453	0.387556	-0.64562
cg14060518	chr5	134880967				-0.660456	2.11233	-4.18694	0.000892668	0.387556	-0.645804
cg08260622	chr9	2718952	KCNV2	NM_133497		0.354869	3.48679	4.18624	0.000893902	0.387556	-0.646861
cg03761665	chr10	43882501	HNRNPF;HNRNPF;HNRNPF;HNRNPF;HNRNPF;HNRNPF	NM_001098205;NM_004966;NM_001098208;NM_001098206;NM_001098207;NM_001098204		0.442871	3.28237	4.18577	0.000894731	0.387556	-0.647569
cg15925090	chr4	4874042				-0.343885	-2.9506	-4.18557	0.000895067	0.387556	-0.647856
cg03753609	chr5	34656973	RAI14;RAI14;RAI14	NM_015577;NM_001145522;NM_001145520	Promoter_Associated	-0.304675	-4.13689	-4.18388	0.000898046	0.387556	-0.650397
cg04218760	chr10	45406644	TMEM72	NM_001123376		0.578963	0.625617	4.18357	0.000898584	0.387556	-0.650855
cg12750446	chr11	129841904	PRDM10;PRDM10	NM_199437;NM_020228		0.353295	3.98845	4.18265	0.000900202	0.387556	-0.65223
cg14144229	chr14	69136587				-0.385682	2.87342	-4.1824	0.000900649	0.387556	-0.65261
cg12370326	chr22	17489762	GAB4	NM_001037814		0.293649	2.30753	4.18209	0.000901192	0.387556	-0.653071
cg11284281	chr13	20967659				0.267931	1.91112	4.18152	0.000902203	0.387556	-0.653928
cg11813617	chr7	91876047	KRIT1;KRIT1;ANKIB1;KRIT1;KRIT1;KRIT1	NM_001013406;NM_194455;NM_019004;NM_004912;NM_194454;NM_194456		-0.300578	-3.32156	-4.17983	0.000905186	0.387556	-0.656452
cg23065768	chr11	17411712	KCNJ11	NM_001166290	Promoter_Associated	-0.333993	0.916842	-4.17884	0.000906949	0.387556	-0.65794
cg00310145	chr3	65585692	MAGI1;MAGI1;MAGI1	NM_015520;NM_001033057;NM_004742		-0.463034	2.12605	-4.17881	0.000907004	0.387556	-0.657987
cg21494953	chr5	32788290	C5orf23	NM_024563		-0.374379	2.09791	-4.17677	0.000910622	0.387556	-0.661031
cg25198599	chr12	131142648				-0.988435	3.14379	-4.17579	0.000912379	0.387556	-0.662505
cg11080032	chr1	161860859	ATF6	NM_007348		0.360238	4.06294	4.17496	0.00091386	0.387556	-0.663746
cg01201279	chr3	156543471	LEKR1	NM_001004316	Promoter_Associated	-0.785627	2.29897	-4.17422	0.000915181	0.387556	-0.664851
cg07573061	chr13	32420690	EEF1DP3	NR_027062	Unclassified	-0.434634	-4.50185	-4.17417	0.000915272	0.387556	-0.664927
cg24931561	chr6	157745382	C6orf35	NM_018452	Promoter_Associated	0.383204	-2.47693	4.17406	0.000915472	0.387556	-0.665094
cg00413099	chr20	30192013	ID1;ID1	NM_002165;NM_181353		1.04683	-4.19419	4.174	0.000915578	0.387556	-0.665183
cg19757261	chr10	44222463				-0.441203	1.82851	-4.1734	0.000916652	0.387556	-0.66608
cg25067120	chr7	126893287	GRM8	NM_001127323		0.469942	-2.79045	4.17313	0.000917154	0.387556	-0.666498
cg04759112	chr16	81663392	CMIP;CMIP	NM_030629;NM_198390		0.284875	2.35584	4.17312	0.000917165	0.387556	-0.666507
cg15417498	chr9	94187181	NFIL3	NM_005384	Promoter_Associated	0.532055	-3.63477	4.17257	0.000918146	0.387556	-0.667325
cg05777658	chr2	101869116	C2orf29	NM_017546	Promoter_Associated	-0.245396	-5.14618	-4.17155	0.000919993	0.387556	-0.668862
cg07297582	chr3	158288892	MLF1;MLF1;MLF1	NM_001130156;NM_022443;NM_001130157	Promoter_Associated	-0.31375	-3.51693	-4.17153	0.000920025	0.387556	-0.66889
cg03905500	chr3	191887304	FGF12;FGF12	NM_021032;NM_004113		-0.271668	3.01227	-4.1715	0.000920087	0.387556	-0.66894
cg06487870	chr10	77542354	C10orf11	NM_032024		-0.700593	2.59132	-4.17136	0.000920331	0.387556	-0.669144
cg01993124	chr16	81190494	PKD1L2	NM_052892		-0.306491	1.56623	-4.17061	0.000921678	0.387556	-0.670262
cg12442246	chr1	17004764			Unclassified_Cell_type_specific	-1.22319	-2.89834	-4.17014	0.000922527	0.387556	-0.670967
cg05386482	chr6	134466574				-0.332115	2.6114	-4.17001	0.000922761	0.387556	-0.671161
cg17445044	chr13	52979882	THSD1;THSD1	NM_018676;NM_199263	Unclassified_Cell_type_specific	0.262633	-4.90938	4.16904	0.00092452	0.387556	-0.672618
cg08930131	chr5	177811198	COL23A1	NM_173465		0.753316	1.81172	4.16898	0.00092463	0.387556	-0.672709
cg16573328	chr2	185463588	ZNF804A;ZNF804A	NM_194250;NM_194250		0.394285	-4.14096	4.16862	0.000925291	0.387556	-0.673256
cg03183004	chr13	113760286	F7;F7	NM_000131;NM_019616		0.484159	0.239155	4.16786	0.000926663	0.387556	-0.67439
cg16051002	chr5	140579160	PCDHB11	NM_018931		0.792645	-2.67538	4.16719	0.000927882	0.387556	-0.675395
cg00119314	chr17	48555610	RSAD1	NM_018346	Promoter_Associated	0.316087	2.25401	4.16705	0.000928142	0.387556	-0.675609
cg11436113	chr20	19191145				-0.281642	0.326651	-4.1665	0.000929138	0.387556	-0.676431
cg18045290	chr2	923305				0.289991	4.1015	4.16628	0.000929543	0.387556	-0.676764
cg03059018	chr14	61190965	SIX4	NM_017420	Unclassified	0.422575	-4.37095	4.1661	0.000929867	0.387556	-0.677031
cg00830755	chr17	80819020	TBCD	NM_005993		-0.458032	1.73593	-4.16557	0.000930837	0.387556	-0.677829
cg21854512	chr14	31676328	HECTD1;HECTD1	NM_015382;NM_015382	Promoter_Associated	-0.410389	-3.62537	-4.16498	0.000931899	0.387556	-0.678701
cg04707013	chr10	111177826				-0.678085	1.55233	-4.16445	0.00093288	0.387556	-0.679506
cg05804949	chr7	23719620	C7orf46;C7orf46;C7orf46	NM_199136;NM_001127364;NM_001127365	Unclassified	0.798016	-3.72869	4.16353	0.000934562	0.387556	-0.680885
cg19624799	chr1	212588350	TMEM206	NM_018252	Promoter_Associated	-0.499157	-3.38678	-4.16331	0.000934967	0.387556	-0.681216
cg18626323	chr6	31919944	RDBP	NM_002904	Gene_Associated	-0.487408	2.9541	-4.16249	0.00093647	0.387556	-0.682446
cg16791267	chr12	7342161	PEX5;PEX5;PEX5;PEX5;PEX5	NM_000319;NM_001131023;NM_001131025;NM_001131024;NM_001131026	Promoter_Associated	-0.378201	-2.95463	-4.16248	0.000936489	0.387556	-0.682462
cg22133973	chr6	170789640			Unclassified_Cell_type_specific	-0.373374	0.368996	-4.16237	0.000936692	0.387556	-0.682627
cg23391473	chr2	12911008				0.412782	2.16926	4.16232	0.000936784	0.387556	-0.682703
cg10160630	chr11	64789409	ARL2	NM_001667		0.292427	1.98717	4.16191	0.000937536	0.387556	-0.683317
cg05741384	chr2	10588838	ODC1	NM_002539	Promoter_Associated	-0.293138	-3.91122	-4.1601	0.000940865	0.387556	-0.686029
cg00032756	chr12	45268999	NELL2;NELL2;NELL2;NELL2;NELL2	NM_001145110;NM_001145107;NM_006159;NM_001145108;NM_001145109		0.863023	-3.76497	4.15957	0.000941834	0.387556	-0.686817
cg22290528	chr15	72669149	HEXA;C15orf34	NM_000520;NR_027262	Promoter_Associated	-0.420448	0.919681	-4.15877	0.00094332	0.387556	-0.688024
cg23239891	chr19	8808017	ACTL9	NM_178525		-0.558532	4.6049	-4.15694	0.000946716	0.387556	-0.690775
cg24885213	chr8	1978940			Unclassified_Cell_type_specific	-0.359098	-1.99169	-4.15624	0.00094801	0.387556	-0.691821
cg02738641	chr13	114303736	ATP4B	NM_000705		-0.624602	2.07063	-4.15589	0.00094866	0.387556	-0.692346
cg27254620	chr6	27265855				0.551842	-2.15394	4.15585	0.000948741	0.387556	-0.692411
cg05063087	chr10	102133314	C10orf75	NR_026762	Promoter_Associated	-0.253503	-1.74131	-4.15562	0.000949151	0.387556	-0.692742
cg27650870	chr8	41583136	ANK1;ANK1;ANK1;ANK1;ANK1	NM_020476;NM_020475;NM_001142446;NM_020477;NM_000037		0.428783	-0.203419	4.15557	0.000949246	0.387556	-0.692818
cg24864161	chr22	50528282	MOV10L1;MOV10L1;MOV10L1	NM_018995;NM_001164104;NM_001164105		0.815666	0.650999	4.15224	0.000955479	0.387556	-0.697829
cg09465746	chr3	6904386	GRM7;GRM7	NM_181874;NM_000844		0.951885	-2.68306	4.15218	0.000955577	0.387556	-0.697908
cg03758633	chr16	51611768				0.647445	0.445586	4.15195	0.000956014	0.387556	-0.698258
cg16001722	chr6	127836159	C6orf174	NM_001012279	Unclassified	0.380743	-2.46244	4.15161	0.000956653	0.387556	-0.69877
cg19721065	chr12	113549986	RASAL1	NM_004658		0.562502	2.3202	4.15131	0.000957212	0.387556	-0.699216
cg00859330	chr1	4835298	AJAP1;AJAP1	NM_018836;NM_001042478		-0.269159	0.995448	-4.15108	0.00095764	0.387556	-0.699559
cg06578276	chr17	79068856	BAIAP2;BAIAP2;BAIAP2;BAIAP2	NM_017450;NM_006340;NM_001144888;NM_017451	Unclassified	-0.564929	-0.725096	-4.1509	0.000957983	0.387556	-0.699834
cg00740533	chr12	111855825	SH2B3	NM_005475		0.281567	2.50405	4.15084	0.000958091	0.387556	-0.699919
cg06379532	chr3	32898362	TRIM71	NM_001039111		-0.349758	2.2564	-4.15061	0.000958535	0.387556	-0.700275
cg12018403	chr19	55677414	C19orf51	NM_178837	Unclassified	0.329042	-3.0924	4.15017	0.000959359	0.387556	-0.700933
cg22001496	chr8	69243486				0.705969	-2.23808	4.1495	0.000960624	0.387556	-0.701941
cg15129608	chr19	54393153	PRKCG	NM_002739	Unclassified	0.482085	-2.8277	4.14835	0.000962787	0.387556	-0.703664
cg12986955	chr4	76439686	RCHY1;THAP6;THAP6;RCHY1;RCHY1	NM_015436;NM_144721;NM_144721;NM_001008925;NM_001009922	Promoter_Associated	-0.376245	-3.96268	-4.14793	0.000963588	0.387556	-0.704301
cg07638871	chr5	56247860	MIER3	NM_152622		0.383778	-2.61734	4.14788	0.000963683	0.387556	-0.704376
cg19894262	chr12	122657668	LRRC43;IL31	NM_152759;NM_001014336		0.267673	4.18533	4.1469	0.000965524	0.387556	-0.705838
cg16932827	chr3	193988639				-0.467507	2.66237	-4.14661	0.000966074	0.387556	-0.706275
cg27519330	chr10	46971222	SYT15;SYT15	NM_181519;NM_031912		0.309875	-1.71196	4.14635	0.000966568	0.387556	-0.706666
cg14879736	chr3	139062602	MRPS22	NM_020191	Promoter_Associated	-0.316787	3.11022	-4.14561	0.000967973	0.387556	-0.707779
cg23393892	chr7	2184028	MAD1L1;MAD1L1;MAD1L1	NM_003550;NM_001013837;NM_001013836		0.408371	2.81343	4.1456	0.000967986	0.387556	-0.707788
cg04837494	chr4	72608149	GC	NM_000583		-0.397217	1.04289	-4.14529	0.000968573	0.387556	-0.708253
cg19763108	chr3	24187579	THRB;THRB;THRB	NM_000461;NM_001128176;NM_001128177		-0.441001	2.89651	-4.14494	0.000969244	0.387556	-0.708784
cg03133917	chr7	155436674	RBM33	NM_053043		-0.336678	-4.76149	-4.14479	0.000969522	0.387556	-0.709003
cg27485152	chr8	142311034				0.467708	3.87375	4.14399	0.000971044	0.387556	-0.710205
cg19563288	chr19	3881536	ATCAY	NM_033064	Unclassified_Cell_type_specific	-0.555297	-1.64632	-4.14328	0.000972408	0.387556	-0.71128
cg07264401	chr16	1506482	CLCN7;CLCN7	NM_001287;NM_001114331		-0.768652	4.06039	-4.14318	0.000972596	0.387556	-0.711428
cg24332577	chr20	50419248	SALL4	NM_020436		0.447286	2.42611	4.14297	0.000972993	0.387556	-0.711741
cg02222791	chr14	88621424				-0.660761	1.27577	-4.14165	0.00097552	0.387556	-0.713728
cg13777411	chr11	18343973	HPS5;HPS5;GTF2H1;GTF2H1;GTF2H1;GTF2H1;HPS5	NM_007216;NM_181508;NM_005316;NM_001142307;NM_001142307;NM_005316;NM_181507	Unclassified	-0.305824	-4.51241	-4.14161	0.00097559	0.387556	-0.713783
cg16217610	chr4	108746323	SGMS2	NM_001136258		-0.452906	-2.77887	-4.14137	0.000976062	0.387556	-0.714153
cg00347904	chr6	35182508	SCUBE3	NM_152753	Unclassified_Cell_type_specific	1.19307	-1.81943	4.1406	0.000977526	0.387556	-0.715301
cg14809912	chr11	1306817	TOLLIP	NM_019009		0.287111	2.98108	4.14053	0.000977667	0.387556	-0.715412
cg12363682	chr5	178420690	GRM6	NM_000843		0.430552	-1.16176	4.13936	0.000979907	0.387556	-0.717165
cg13614741	chr7	148991738	ZNF783	NR_015357		-0.572091	4.43862	-4.1388	0.000980987	0.387556	-0.718009
cg18843258	chr12	133177075			Unclassified	0.610501	-1.97091	4.13875	0.00098108	0.387556	-0.718082
cg01246716	chr6	114176300			Unclassified	0.313758	-4.04254	4.13845	0.000981658	0.387556	-0.718533
cg04001556	chr19	11373095	DOCK6	NM_020812	Unclassified_Cell_type_specific	-0.31036	-5.53515	-4.13845	0.000981672	0.387556	-0.718544
cg07797372	chr1	64602654	ROR1;ROR1	NM_005012;NM_001083592	Unclassified	-0.547619	0.57059	-4.13842	0.000981719	0.387556	-0.71858
cg06009432	chr2	178483847	TTC30A	NM_152275	Promoter_Associated	-0.263238	-5.3981	-4.13529	0.000987771	0.387556	-0.72329
cg02402091	chr10	114135092	ACSL5;ACSL5;ACSL5;ACSL5	NM_016234;NM_203380;NM_203379;NM_203380	Promoter_Associated	-0.307485	-0.878927	-4.13483	0.000988656	0.387556	-0.723976
cg17815933	chr12	8191646	FOXJ2	NM_018416	Promoter_Associated	-0.835501	-2.06415	-4.1346	0.0009891	0.387556	-0.72432
cg00023919	chr11	66839191	RHOD	NM_014578	Unclassified	0.363545	-0.481124	4.13442	0.000989454	0.387556	-0.724594
cg21873672	chr5	2668716				0.348839	3.31222	4.13323	0.000991774	0.387556	-0.72639
cg24892362	chr3	184319417			Unclassified_Cell_type_specific	0.424666	0.210133	4.13258	0.000993028	0.387556	-0.727358
cg11804538	chr19	57336314	PEG3;PEG3;ZIM2;PEG3;PEG3;PEG3;PEG3;ZIM2;ZIM2	NM_001146184;NM_001146186;NM_001146327;NM_001146186;NM_001146185;NM_001146187;NM_006210;NM_001146326;NM_015363		-0.257094	3.43512	-4.13029	0.000997506	0.387556	-0.730807
cg15365218	chr11	33396859				0.516468	1.66175	4.12966	0.000998745	0.387556	-0.731758
cg13844820	chr1	50574156	ELAVL4;ELAVL4;ELAVL4;ELAVL4;ELAVL4	NM_001144777;NM_021952;NM_001144776;NM_001144775;NM_001144774		-0.365874	3.48338	-4.1295	0.000999053	0.387556	-0.731994
cg21990808	chr2	228336774	AGFG1;AGFG1;AGFG1;AGFG1	NM_001135187;NM_001135189;NM_004504;NM_001135188	Promoter_Associated	-0.477713	-3.35431	-4.12937	0.000999303	0.387556	-0.732186
cg26756125	chr6	31090270	PSORS1C1	NM_014068		0.347749	3.77153	4.12921	0.000999615	0.387556	-0.732425
cg09820277	chr20	60758070	GTPBP5	NM_015666	Promoter_Associated	-0.383154	-4.83987	-4.12807	0.00100186	0.387556	-0.734143
cg24599249	chr7	90895027	FZD1	NM_003505	Unclassified_Cell_type_specific	1.34737	-3.27024	4.12683	0.0010043	0.387556	-0.73601
cg03684807	chr22	46457384				0.988783	1.50843	4.12665	0.00100466	0.387556	-0.736281
cg13822911	chr13	107029273			Unclassified_Cell_type_specific	-0.4099	2.59965	-4.12514	0.00100764	0.387556	-0.738553
cg09869291	chr1	94280391			Unclassified	-0.397654	2.48853	-4.12497	0.00100798	0.387556	-0.738816
cg23783665	chr13	28024329	MTIF3;MTIF3;MTIF3;MTIF3;MTIF3	NM_001166261;NM_001166261;NM_001166263;NM_001166262;NM_152912	Promoter_Associated	-0.414378	-3.15673	-4.12417	0.00100955	0.387556	-0.74001
cg15541170	chr2	238224257				0.461645	1.35205	4.12372	0.00101046	0.387556	-0.740695
cg02192318	chr16	89500212	ANKRD11	NM_013275		-0.455033	3.83593	-4.12329	0.00101131	0.387556	-0.741339
cg18530075	chr2	25265699	EFR3B	NM_014971		0.440643	-3.89008	4.12327	0.00101135	0.387556	-0.741375
cg01090821	chr2	239066990			Unclassified_Cell_type_specific	0.551167	1.98051	4.12236	0.00101316	0.387556	-0.742745
cg08556772	chr13	111077142	COL4A2	NM_001846		-0.390534	1.60388	-4.12152	0.00101483	0.387556	-0.744009
cg25553824	chr2	42649036				-0.410603	2.78589	-4.12108	0.0010157	0.387556	-0.744661
cg21650737	chr8	674525	ERICH1	NM_207332		-0.907162	1.59321	-4.12017	0.00101751	0.387556	-0.746029
cg13635431	chr20	43940769	RBPJL	NM_014276	Unclassified	0.719755	0.303059	4.12004	0.00101777	0.387556	-0.746225
cg06105288	chr16	420669	MRPL28	NM_006428	Unclassified	-0.298131	-4.13944	-4.11983	0.00101819	0.387556	-0.746543
cg19762800	chr1	159771231	FCRL6	NM_001004310		-0.4008	2.07138	-4.11949	0.00101888	0.387556	-0.747061
cg09768093	chr1	32930511	ZBTB8B	NM_001145720	Unclassified_Cell_type_specific	0.472867	-3.37293	4.11934	0.00101918	0.387556	-0.747286
cg03724799	chr1	213013952	C1orf227	NM_001024601		-0.403521	3.02392	-4.11884	0.00102018	0.387556	-0.748039
cg00611675	chr8	128748464	MYC;MYC	NM_002467;NM_002467	Unclassified	-0.266875	-2.0801	-4.1181	0.00102166	0.387556	-0.749154
cg23804750	chr10	133761187	PPP2R2D;PPP2R2D;PPP2R2D	NR_033191;NM_001003656;NM_018461		0.299357	3.73693	4.11737	0.00102314	0.387556	-0.750258
cg03386480	chr7	95401695	DYNC1I1;DYNC1I1;DYNC1I1	NM_004411;NM_001135557;NM_001135556		0.383765	-4.5732	4.11694	0.00102399	0.387556	-0.750895
cg25577497	chr12	130937299	RIMBP2	NM_015347		-0.318868	2.36905	-4.11687	0.00102414	0.387556	-0.751009
cg05887869	chr5	9738648	LOC285692	NR_027112		-0.525604	2.49034	-4.1165	0.00102487	0.387556	-0.751556
cg08855938	chr1	214398483				0.655067	0.914788	4.11628	0.00102532	0.387556	-0.751893
cg26581503	chr22	42304580				-0.301126	-1.01013	-4.11584	0.0010262	0.387556	-0.75255
cg06691279	chr3	133524569	SRPRB	NM_021203	Promoter_Associated	-0.334975	-5.33887	-4.11525	0.00102741	0.387556	-0.753451
cg17305187	chr3	126076601	KLF15	NM_014079		0.358089	-5.12244	4.11381	0.0010303	0.387556	-0.755611
cg06412358	chr21	34392373			Unclassified_Cell_type_specific	-0.467994	-4.46193	-4.11309	0.00103177	0.387556	-0.756699
cg16402387	chr1	182028676	ZNF648	NM_001009992		-0.497377	2.16848	-4.11296	0.00103202	0.387556	-0.75689
cg15666066	chr6	53224548				-0.632726	-2.3277	-4.11274	0.00103247	0.387556	-0.757222
cg08235522	chr4	5186748	STK32B	NM_018401		-0.283995	3.93177	-4.11108	0.00103585	0.387556	-0.759728
cg04662056	chr17	73506017	CASKIN2;CASKIN2	NM_020753;NM_001142643		0.465634	3.15814	4.11086	0.00103629	0.387556	-0.760053
cg02579316	chr6	126278500	HINT3	NM_138571	Promoter_Associated	-0.313674	-4.90885	-4.1106	0.00103682	0.387556	-0.760445
cg23046231	chr2	201342582	SPATS2L;SPATS2L;SPATS2L;SPATS2L	NM_001100422;NM_015535;NM_001100424;NM_001100423		0.243517	4.72386	4.10954	0.00103897	0.387556	-0.76204
cg20956633	chr20	19997839	NAA20;NAA20;NAA20	NM_016100;NM_181527;NM_181528	Promoter_Associated	-0.251911	-2.08199	-4.10795	0.00104222	0.387556	-0.764436
cg03473532	chr7	131008743	MKLN1	NM_001145354	Unclassified_Cell_type_specific	-0.560397	2.05316	-4.10777	0.0010426	0.387556	-0.764714
cg06513960	chr1	151449494				0.324247	3.06765	4.10764	0.00104287	0.387556	-0.764912
cg26675664	chr4	1408936			Unclassified_Cell_type_specific	0.263833	2.75346	4.10759	0.00104298	0.387556	-0.76499
cg06132502	chr15	71145127	LARP6;LARP6	NM_197958;NM_018357		-0.349037	2.34451	-4.10757	0.00104302	0.387556	-0.765022
cg17289378	chr6	168773658				-0.357611	1.41835	-4.10597	0.00104629	0.387556	-0.767424
cg16523372	chr19	30364182			Unclassified_Cell_type_specific	0.625189	-1.65316	4.10576	0.00104672	0.387556	-0.767743
cg10219093	chr19	51869353	ETFB	NM_001985	Promoter_Associated	-0.516962	-4.06064	-4.10485	0.00104859	0.387556	-0.76911
cg08568512	chr18	33877839	FHOD3	NM_025135	Unclassified_Cell_type_specific	0.352489	-4.84134	4.10389	0.00105057	0.387556	-0.770557
cg08145698	chr16	87636539	JPH3;JPH3	NM_020655;NM_020655	Unclassified	0.812783	-4.53467	4.10373	0.0010509	0.387556	-0.770801
cg13663912	chr9	110044872	RAD23B	NM_002874	Promoter_Associated	0.323274	-3.94602	4.10329	0.00105181	0.387556	-0.771465
cg21248554	chr2	27665150	KRTCAP3;KRTCAP3	NM_001168364;NM_173853	Promoter_Associated	0.726167	1.4567	4.10295	0.00105253	0.387556	-0.771984
cg26612849	chr19	37407413	ZNF829;ZNF568;ZNF568	NM_001037232;NM_198539;NM_198539	Promoter_Associated	0.431322	-1.62795	4.10279	0.00105284	0.387556	-0.772216
cg03108928	chr1	44418720	IPO13	NM_014652		0.337264	3.4067	4.10273	0.00105297	0.387556	-0.772308
cg12537619	chr11	3187923	OSBPL5;OSBPL5;OSBPL5	NM_001144063;NM_020896;NM_145638		0.35661	1.78986	4.1026	0.00105324	0.387556	-0.772502
cg05494467	chr5	140892308	PCDHGB5;PCDHGC3;PCDHGA6;PCDHGB4;PCDHGA8;PCDHGA12;PCDHGB3;PCDHGA5;PCDHGA1;PCDHGA11;PCDHGA3;PCDHGA2;PCDHGB6;PCDHGA11;PCDHGC5;PCDHGA4;PCDHGB2;PCDHGA10;PCDHGC4;PCDHGB7;PCDHGA9;PCDHGC3;PCDHGB1;PCDHGA7	NM_018925;NM_002588;NM_018919;NM_003736;NM_032088;NM_003735;NM_018924;NM_018918;NM_018912;NM_032092;NM_018916;NM_018915;NM_018926;NM_018914;NM_018929;NM_018917;NM_018923;NM_018913;NM_018928;NM_018927;NM_018921;NM_032403;NM_018922;NM_018920	Promoter_Associated	0.366233	-0.390929	4.10241	0.00105363	0.387556	-0.772791
cg22604123	chr1	32930522	ZBTB8B	NM_001145720	Unclassified_Cell_type_specific	1.06763	-3.34727	4.10225	0.00105396	0.387556	-0.773029
cg00352031	chr11	46298408	CREB3L1	NM_052854		-0.352094	1.20942	-4.10213	0.00105421	0.387556	-0.773215
cg04566512	chr22	46457588				0.508967	2.70505	4.10129	0.00105595	0.387556	-0.774476
cg24323548	chr8	10467065	RP1L1	NM_178857		0.305938	2.6096	4.10097	0.00105662	0.387556	-0.774964
cg22748452	chr20	634604	SRXN1	NM_080725	Promoter_Associated	0.467034	0.374142	4.10079	0.001057	0.387556	-0.77524
cg26088680	chr14	95359766				-0.713653	-0.304795	-4.10032	0.00105796	0.387556	-0.775939
cg16224230	chr14	67978224	TMEM229B	NM_182526		0.452778	2.40221	4.10027	0.00105807	0.387556	-0.776014
cg26318206	chr14	105734761	BRF1	NM_001519		0.427664	3.1464	4.09982	0.00105902	0.387556	-0.776705
cg09051966	chr20	60471657	CDH4	NM_001794	Unclassified	-0.374807	-0.704157	-4.09977	0.00105911	0.387556	-0.77677
cg26451355	chr6	146348105	GRM1;GRM1	NM_000838;NM_001114329		-0.697669	2.7258	-4.0987	0.00106135	0.387556	-0.778389
cg05600609	chr5	167315790	ODZ2	NM_001122679		-0.426643	1.48708	-4.09823	0.00106233	0.387556	-0.779101
cg10759591	chr17	77148972	HRNBP3	NM_001082575		0.414622	0.107486	4.09683	0.00106526	0.387556	-0.781215
cg26439071	chr12	124155620	TCTN2;TCTN2	NM_001143850;NM_024809	Promoter_Associated	-0.277834	-5.32168	-4.09655	0.00106584	0.387556	-0.781635
cg27293741	chr3	73585788	PDZRN3	NM_015009		-0.401164	3.02805	-4.09641	0.00106614	0.387556	-0.781849
cg26070604	chr11	66452967	SPTBN2	NM_006946		0.368582	2.78826	4.09525	0.00106856	0.387556	-0.783592
cg14035521	chr9	37486469	POLR1E	NM_022490	Promoter_Associated	-0.353535	-2.42631	-4.09403	0.00107114	0.387556	-0.785438
cg26529833	chr12	49483619	DHH	NM_021044	Promoter_Associated	-0.306992	-2.11015	-4.09379	0.00107164	0.387556	-0.785797
cg10026203	chr16	66878654	CA7;CA7	NM_001014435;NM_005182	Unclassified_Cell_type_specific	0.783142	-2.28986	4.09351	0.00107224	0.387556	-0.786225
cg00324733	chr11	17298347	NUCB2;NUCB2	NM_005013;NM_005013	Promoter_Associated	-0.2789	-4.45101	-4.09307	0.00107316	0.387556	-0.786883
cg27207470	chr11	111848326	DIXDC1;DIXDC1;DIXDC1	NM_033425;NM_033425;NM_001037954	Promoter_Associated	0.443687	0.237121	4.09265	0.00107404	0.387556	-0.787517
cg09567725	chr16	85336621			Unclassified	-0.335434	-0.794499	-4.09236	0.00107466	0.387556	-0.787962
cg03205258	chr22	19929274	TXNRD2;COMT;COMT	NM_006440;NM_000754;NM_000754	Promoter_Associated_Cell_type_specific	0.362301	-5.10648	4.09227	0.00107485	0.387556	-0.788093
cg25523538	chr10	28031957	MKX	NM_173576		0.780221	-3.96299	4.0921	0.00107519	0.387556	-0.788341
cg24193659	chr11	788406	CEND1	NM_016564		-0.459573	2.16331	-4.09083	0.0010779	0.387556	-0.79027
cg12404168	chr13	91370196				-0.377565	1.74031	-4.09031	0.001079	0.387556	-0.791053
cg09152955	chr10	103543178	NPM3	NM_006993	Promoter_Associated	-0.31887	-4.41893	-4.08919	0.00108137	0.387556	-0.792738
cg15877915	chr10	123925543	TACC2;TACC2;TACC2;TACC2	NM_206862;NM_006997;NM_206861;NM_206860		-0.352409	-0.101208	-4.08895	0.00108189	0.387556	-0.793109
cg26576136	chr12	95612105	VEZT;FGD6	NM_017599;NM_018351	Promoter_Associated	-0.343124	-4.17626	-4.08843	0.00108299	0.387556	-0.793885
cg24884145	chr5	172385641	LOC100268168;LOC100268168;RPL26L1	NR_026682;NR_026683;NM_016093	Promoter_Associated	0.501321	-2.94732	4.08763	0.0010847	0.387556	-0.795101
cg10893483	chr1	156712783	HDGF;HDGF;HDGF	NM_001126050;NM_004494;NM_001126051		0.339861	3.28989	4.08722	0.00108557	0.387556	-0.795718
cg27030141	chr10	123688359	ATE1;ATE1	NM_007041;NM_001001976		0.981381	-4.70014	4.08693	0.0010862	0.387556	-0.796158
cg13303737	chr2	99758037	C2orf15;TSGA10;TSGA10	NM_144706;NM_182911;NM_025244	Promoter_Associated	-0.476215	-3.80905	-4.08686	0.00108634	0.387556	-0.796257
cg06094126	chr1	17025723	ESPNP	NR_026567	Unclassified	0.264795	-0.112503	4.08671	0.00108666	0.387556	-0.796489
cg18513357	chr5	135696688	TRPC7;TRPC7;TRPC7	NM_001167576;NM_020389;NM_001167577		-0.425814	2.07261	-4.08624	0.00108766	0.387556	-0.797189
cg04773645	chr2	242814520	C2orf85	NM_173821		0.238187	1.474	4.086	0.00108818	0.387556	-0.797563
cg12823012	chr10	70480922	CCAR1	NM_018237	Promoter_Associated	-0.328246	-4.98931	-4.0859	0.0010884	0.387556	-0.797714
cg06921107	chr6	30570103	PPP1R10	NM_002714		0.339922	3.18713	4.0858	0.0010886	0.387556	-0.797854
cg03335207	chr3	135911783	MSL2;MSL2	NM_001145417;NM_018133		-0.519514	-2.42205	-4.08549	0.00108926	0.387556	-0.798319
cg14701122	chr2	121890446				-0.30384	-3.54005	-4.08523	0.00108983	0.387556	-0.798722
cg13171679	chr8	41258634				-0.386882	0.423607	-4.08453	0.00109132	0.387556	-0.799771
cg23415203	chr17	7975930			Unclassified	0.506242	-2.20605	4.08438	0.00109165	0.387556	-0.800005
cg10311417	chr13	34411638	RFC3;RFC3	NM_181558;NM_002915		0.294289	1.67074	4.08416	0.00109212	0.387556	-0.800335
cg25829666	chr3	24536880	THRB;THRB;THRB	NM_001128177;NM_001128176;NM_000461		1.26284	-3.54302	4.08416	0.00109213	0.387556	-0.800342
cg23745839	chr11	20627025	SLC6A5	NM_004211		-1.00437	-2.82664	-4.08392	0.00109264	0.387556	-0.800702
cg17130063	chr1	215256448	KCNK2;KCNK2;KCNK2	NM_014217;NM_001017425;NM_001017424		0.693494	-2.95369	4.08374	0.00109302	0.387556	-0.80097
cg11307363	chr11	1474588	BRSK2	NM_003957	Unclassified	-0.427755	-0.227313	-4.08313	0.00109433	0.387556	-0.801889
cg15529950	chr18	76623073				-0.705444	1.20355	-4.08308	0.00109445	0.387556	-0.80197
cg08097631	chr14	94462309	C14orf48;C14orf48;C14orf48	NR_024184;NR_024182;NR_024183		0.452276	1.23328	4.08111	0.00109868	0.387556	-0.804936
cg14087319	chr2	99013128	CNGA3;CNGA3	NM_001298;NM_001079878		0.393348	2.63235	4.08096	0.00109901	0.387556	-0.805169
cg07812589	chr16	49195595				-0.826533	1.67065	-4.08089	0.00109917	0.387556	-0.805278
cg21453443	chr1	228645627	HIST3H2A;HIST3H2BB	NM_033445;NM_175055	Promoter_Associated	-0.435094	-4.64828	-4.08083	0.0010993	0.387556	-0.805371
cg17418212	chr6	33970123				-0.565253	1.92886	-4.0804	0.00110023	0.387556	-0.80602
cg26164798	chr1	119519115	TBX15	NM_152380		-0.577103	1.35357	-4.07997	0.00110115	0.387556	-0.806658
cg04812509	chr10	90342738	RNLS;RNLS	NM_001031709;NM_018363	Promoter_Associated	0.313825	-4.88897	4.07986	0.00110139	0.387556	-0.806828
cg12938128	chr11	64483691	NRXN2;NRXN2	NM_015080;NM_138732		0.378438	2.73491	4.07985	0.00110141	0.387556	-0.806844
cg23944405	chr11	30602030	MPPED2;MPPED2;MPPED2	NM_001584;NM_001584;NM_001145399		-0.297964	3.50192	-4.07939	0.00110241	0.387556	-0.807542
cg25053164	chr8	136245226	LOC286094	NR_026706		-0.326673	3.31058	-4.0791	0.00110305	0.387556	-0.807984
cg17270520	chr11	68518951	MTL5;MTL5;MTL5;MTL5	NM_004923;NM_001039656;NM_004923;NM_001039656	Unclassified	-0.289819	-3.96703	-4.07909	0.00110307	0.387556	-0.807999
cg04290747	chr1	11715197	FBXO44;FBXO44;FBXO44;FBXO2;FBXO44	NM_033182;NM_183413;NM_183412;NM_012168;NM_001014765		0.366393	-2.82575	4.07886	0.00110356	0.387556	-0.80834
cg11068071	chr1	89592433	GBP2	NM_004120		-0.47395	-0.454962	-4.0782	0.001105	0.387556	-0.809344
cg21109265	chr6	43276647	CRIP3	NM_206922	Unclassified_Cell_type_specific	0.502124	-4.10924	4.0779	0.00110564	0.387556	-0.809786
cg25255795	chr15	76628154	ISL2	NM_145805	Unclassified	0.48116	-3.9698	4.07755	0.0011064	0.387556	-0.810315
cg17324149	chr3	127725522				0.401539	0.419956	4.07753	0.00110644	0.387556	-0.810345
cg22946774	chr11	26581996	MUC15;ANO3;MUC15;MUC15	NM_145650;NM_031418;NM_001135091;NM_001135092		-0.392447	2.284	-4.07717	0.00110723	0.387556	-0.810892
cg05663122	chr19	59055778	TRIM28	NM_005762	Promoter_Associated	0.946987	-3.50592	4.07691	0.0011078	0.387556	-0.811284
cg08822898	chr12	68725347	MDM1;MDM1	NM_017440;NM_020128	Promoter_Associated	-0.480984	3.15269	-4.07621	0.00110932	0.387556	-0.81234
cg08691479	chr11	9595265	WEE1;WEE1;WEE1	NM_003390;NM_003390;NM_001143976	Promoter_Associated	-0.306632	-3.25217	-4.07579	0.00111025	0.387556	-0.812981
cg23720064	chr6	100895679	SIM1	NM_005068		0.348915	-3.60327	4.07545	0.00111099	0.387556	-0.813496
cg26153045	chr7	73441834	ELN;ELN;ELN;ELN;ELN	NM_001081752;NM_000501;NM_001081754;NM_001081753;NM_001081755	Promoter_Associated	-0.256315	-0.603616	-4.07481	0.00111238	0.387556	-0.81446
cg02699194	chr2	241902062				0.535494	2.4838	4.07416	0.0011138	0.387556	-0.815438
cg22410499	chr9	33749216	PRSS3	NM_007343		-1.62378	-2.41708	-4.07416	0.00111381	0.387556	-0.815446
cg11596009	chr1	36916744	OSCP1;OSCP1	NM_145047;NM_206837	Promoter_Associated	0.489077	0.686864	4.07391	0.00111436	0.387556	-0.815825
cg01566552	chr19	18977814	UPF1	NM_002911	Gene_Associated	0.373247	1.98527	4.07296	0.00111645	0.387556	-0.81726
cg16096063	chr2	236720238	AGAP1;AGAP1	NM_014914;NM_001037131		-0.407692	2.6601	-4.07268	0.00111706	0.387556	-0.817682
cg03239580	chr6	31973051	CYP21A2;CYP21A2	NM_000500;NM_001128590		-0.248625	-1.39194	-4.07199	0.00111858	0.387556	-0.818727
cg02675264	chr6	28984246			Promoter_Associated	-0.324511	-1.19772	-4.07157	0.0011195	0.387556	-0.81936
cg08965276	chr16	1030586	SOX8	NM_014587		1.44546	-3.12061	4.07136	0.00111996	0.387556	-0.819673
cg24105081	chr12	1947479	CACNA2D4	NM_172364		0.365054	3.43533	4.07116	0.0011204	0.387556	-0.819976
cg23037411	chr4	178808604	LOC285501	NR_028342		-0.389656	2.16308	-4.07085	0.00112109	0.387556	-0.820453
cg02160083	chr2	49089947				-0.372254	2.47788	-4.07068	0.00112146	0.387556	-0.820704
cg09901951	chr7	100738948			Unclassified	0.498774	3.10486	4.07051	0.00112183	0.387556	-0.820954
cg02569509	chr7	142423070				-0.350126	-0.370485	-4.07039	0.00112211	0.387556	-0.821149
cg15856748	chr13	101629969				-0.377846	1.07487	-4.06908	0.00112499	0.387556	-0.823121
cg11213892	chr17	6756855	ALOX12P2	NR_002710		-0.40392	1.27915	-4.06884	0.00112552	0.387556	-0.823484
cg24143374	chr1	3824378	LOC100133612	NR_024455		-0.529621	3.55859	-4.06848	0.00112633	0.387556	-0.824034
cg13356175	chr1	153413641	S100A7L2	NM_001045479		-0.401468	-0.482106	-4.06819	0.00112698	0.387556	-0.824476
cg19254691	chr15	33375765				0.244523	3.39376	4.06795	0.00112751	0.387556	-0.824839
cg13218435	chr4	152682442	PET112L	NM_004564	Promoter_Associated	-0.387506	-5.1191	-4.06793	0.00112754	0.387556	-0.824859
cg06378609	chr9	140484220	ZMYND19	NM_138462	Promoter_Associated	-0.30433	-3.28346	-4.0678	0.00112783	0.387556	-0.825055
cg27605307	chr16	20357506	UMOD;UMOD	NM_003361;NM_001008389		-0.558539	2.50432	-4.06771	0.00112804	0.387556	-0.825197
cg14306734	chr18	34833938	BRUNOL4;BRUNOL4;BRUNOL4;BRUNOL4	NM_001025088;NM_020180;NM_001025089;NM_001025087	Unclassified_Cell_type_specific	0.71609	-2.821	4.06765	0.00112816	0.387556	-0.82528
cg13166942	chr14	101528524				-0.537927	2.64578	-4.06753	0.00112844	0.387556	-0.825475
cg13153353	chr7	4175865	SDK1;SDK1	NR_027816;NM_152744		0.482299	1.30887	4.0675	0.00112849	0.387556	-0.82551
cg19142054	chr18	580258	CETN1	NM_004066		-0.314733	2.95874	-4.06743	0.00112865	0.387556	-0.825614
cg14493571	chr12	133351746	GOLGA3	NM_005895		0.491177	3.25366	4.06683	0.00113	0.387556	-0.826532
cg23920953	chr14	70038505	C14orf162	NR_024630		0.7551	-0.946079	4.06681	0.00113004	0.387556	-0.826559
cg26207908	chr5	145582897	RBM27	NM_018989	Promoter_Associated	-0.252756	-3.68542	-4.06676	0.00113014	0.387556	-0.826629
cg13687570	chr19	37825320	HKR1	NM_181786	Promoter_Associated	0.703179	-0.333226	4.06559	0.00113274	0.387556	-0.828399
cg26633223	chr10	15133461				0.303149	3.93733	4.06551	0.00113293	0.387556	-0.828524
cg08288345	chr6	31506604	BAT1;BAT1	NM_080598;NM_004640		-0.775122	0.360128	-4.06534	0.0011333	0.387556	-0.828776
cg27401989	chr12	53774447	SP1;SP1;SP1	NM_003109;NM_003109;NM_138473	Promoter_Associated	-0.283539	-3.01951	-4.06533	0.00113332	0.387556	-0.828791
cg09942293	chr16	66957496	RRAD;RRAD	NM_001128850;NM_004165		0.374408	1.59806	4.06481	0.00113448	0.387556	-0.829578
cg22105332	chr6	30043293	RNF39;RNF39	NM_025236;NM_170769	Unclassified	0.448693	-3.56648	4.06435	0.00113552	0.387556	-0.83028
cg13771918	chr9	133572862	EXOSC2	NM_014285		0.323526	3.83167	4.06419	0.00113586	0.387556	-0.830514
cg25392777	chr1	6059204				-0.670965	2.72516	-4.06393	0.00113647	0.387556	-0.83092
cg15456741	chr8	43404458				-0.394345	1.09002	-4.06354	0.00113733	0.387556	-0.831506
cg12056977	chr12	71003625	PTPRB;PTPRB	NM_002837;NM_001109754		0.32414	-4.09998	4.06344	0.00113755	0.387556	-0.831656
cg27365485	chr11	64126452	RPS6KA4;RPS6KA4	NM_003942;NM_001006944		-0.403314	-3.49376	-4.06231	0.00114009	0.387556	-0.833368
cg07850604	chr14	36003443	INSM2;INSM2	NM_032594;NM_032594	Unclassified	0.651528	-3.23009	4.06184	0.00114115	0.387556	-0.83408
cg15289316	chr15	93199049	FAM174B	NM_207446	Unclassified_Cell_type_specific	-0.552838	-4.81586	-4.06174	0.00114136	0.387556	-0.834222
cg04965141	chr4	154710750	SFRP2	NM_003013	Unclassified_Cell_type_specific	0.67594	-2.0473	4.06174	0.00114137	0.387556	-0.834232
cg02392634	chr8	41733831	ANK1	NM_001142446	Unclassified_Cell_type_specific	0.293233	-0.389958	4.06167	0.00114151	0.387556	-0.834326
cg21267167	chr1	4786315	AJAP1;AJAP1	NM_018836;NM_001042478	Unclassified_Cell_type_specific	0.311384	2.68668	4.06063	0.00114385	0.387556	-0.835902
cg20459911	chr7	2241422	MAD1L1;MAD1L1;MAD1L1	NM_003550;NM_001013837;NM_001013836		0.359985	3.59083	4.05933	0.00114678	0.387556	-0.837868
cg08644482	chr1	24421423	MYOM3	NM_152372		0.389945	0.823429	4.05909	0.00114733	0.387556	-0.838235
cg07562487	chr4	30759432	PCDH7	NM_032457		-0.691396	-1.07812	-4.05888	0.00114779	0.387556	-0.838547
cg13189671	chr12	123750782	CDK2AP1	NM_004642		0.312587	3.87898	4.05868	0.00114827	0.387556	-0.838864
cg12919006	chr2	124782713	CNTNAP5	NM_130773		0.418045	-2.86075	4.05863	0.00114838	0.387556	-0.838936
cg19997502	chr2	208492057			Unclassified_Cell_type_specific	0.243104	-2.72394	4.05844	0.0011488	0.387556	-0.839222
cg24768116	chr2	27665128	KRTCAP3;KRTCAP3	NM_001168364;NM_173853	Promoter_Associated	0.76358	0.981329	4.05821	0.00114932	0.387556	-0.839566
cg21164095	chr1	32228821	BAI2	NM_001703	Unclassified	0.296128	-0.812342	4.05786	0.00115012	0.387556	-0.840106
cg08482080	chr19	13990960	NANOS3	NM_001098622	Unclassified	-0.308781	-2.59377	-4.05768	0.00115053	0.387556	-0.840378
cg17156531	chr1	212781873	ATF3;ATF3;ATF3	NM_001040619;NM_001674;NM_001030287	Promoter_Associated	0.349097	-3.67036	4.05714	0.00115174	0.387649	-0.841186
cg18147233	chr1	970294	AGRN	NM_198576	Unclassified_Cell_type_specific	0.510503	1.39567	4.05615	0.00115399	0.388005	-0.842689
cg01052701	chr12	132923430				-0.333266	1.34431	-4.05585	0.00115467	0.388005	-0.843139
cg16901082	chr8	26435609	DPYSL2;DPYSL2	NM_001386;NM_001386	Promoter_Associated	-0.519459	-3.94473	-4.05422	0.00115837	0.38824	-0.845602
cg06409153	chr17	67323953	ABCA5	NM_172232	Promoter_Associated	0.473894	-2.75279	4.05422	0.00115839	0.38824	-0.845615
cg08764037	chr1	3634867	TP73;TP73;TP73;TP73	NM_001126240;NM_005427;NM_001126242;NM_001126241		0.273597	-0.553281	4.05343	0.00116019	0.38824	-0.846805
cg18426908	chr10	130087149				-0.2757	2.71987	-4.05296	0.00116127	0.38824	-0.847522
cg19464917	chr15	76627666	ISL2	NM_145805	Unclassified	0.698038	-3.23991	4.05273	0.00116178	0.38824	-0.847858
cg23841819	chr1	204970383	NFASC;NFASC;NFASC;NFASC	NM_001005388;NM_001160331;NM_015090;NM_001160332		-0.371373	2.42357	-4.05125	0.00116518	0.38824	-0.850107
cg11710086	chr1	9796011	CLSTN1;CLSTN1	NM_001009566;NM_014944		0.480353	3.5344	4.05039	0.00116716	0.38824	-0.851414
cg03531543	chr19	17754803	UNC13A	NM_001080421		0.403685	2.912	4.05038	0.00116717	0.38824	-0.851421
cg11779299	chr11	87137049				-0.351854	2.75898	-4.05023	0.00116752	0.38824	-0.851655
cg27497781	chr1	111833467	CHIA;CHIA	NM_021797;NM_201653		0.5519	2.70324	4.04982	0.00116845	0.38824	-0.852266
cg25508217	chr20	44937426				0.248667	-3.83822	4.04973	0.00116868	0.38824	-0.852414
cg01389917	chr17	1956668			Unclassified	-0.228205	-0.927273	-4.04971	0.00116872	0.38824	-0.852441
cg17158414	chr2	27665306	KRTCAP3;KRTCAP3	NM_001168364;NM_173853	Promoter_Associated	0.757791	1.64075	4.04924	0.00116979	0.38824	-0.853146
cg03361664	chr11	3187760	OSBPL5;OSBPL5;OSBPL5	NM_001144063;NM_020896;NM_145638		0.384273	2.29057	4.04879	0.00117083	0.38824	-0.853828
cg16419629	chr3	173115536	NLGN1	NM_014932		0.830657	-4.72218	4.04852	0.00117146	0.38824	-0.854245
cg11764900	chr6	38683035				0.298653	-0.943124	4.04785	0.00117301	0.38824	-0.85526
cg15080590	chr7	157493924	PTPRN2;PTPRN2;PTPRN2	NM_002847;NM_130842;NM_130843		-0.502422	3.3684	-4.04724	0.0011744	0.38824	-0.856173
cg07095836	chr7	62574925				-0.33442	1.08906	-4.0472	0.0011745	0.38824	-0.856235
cg01727145	chr2	220313422	SPEG	NM_005876	Unclassified	1.25096	-2.67756	4.04663	0.00117581	0.38824	-0.857096
cg13581422	chr3	130236522				0.39603	0.178323	4.04656	0.00117599	0.38824	-0.857211
cg10256077	chr16	89341851	ANKRD11	NM_013275	Unclassified_Cell_type_specific	0.342802	3.6447	4.04654	0.00117603	0.38824	-0.857239
cg27104695	chr3	15345841	SH3BP5;SH3BP5	NM_004844;NM_001018009	Promoter_Associated_Cell_type_specific	-0.519238	-1.57482	-4.04574	0.00117788	0.38824	-0.858448
cg08274176	chr4	1625012				1.44454	1.88193	4.04522	0.00117909	0.38824	-0.859238
cg06771021	chr12	125092516				0.231391	4.0664	4.04502	0.00117956	0.38824	-0.859543
cg27178093	chr10	134188806	LRRC27;LRRC27	NM_001143757;NM_030626		0.42675	3.68109	4.04475	0.00118019	0.38824	-0.859953
cg22191606	chr13	102060580	NALCN	NM_052867		-0.486	-0.298896	-4.04435	0.00118111	0.38824	-0.860554
cg13671721	chr9	71683936	FXN;FXN;FXN	NM_001161706;NM_000144;NM_181425		0.411006	3.36419	4.04408	0.00118175	0.38824	-0.86097
cg06360465	chr3	50341183	HYAL1;HYAL1;HYAL1;HYAL1;HYAL1;HYAL1	NM_153285;NM_153282;NM_153281;NM_007312;NM_033159;NM_153283		0.599526	2.56048	4.04405	0.0011818	0.38824	-0.861006
cg11879514	chr17	66287032	ARSG;SLC16A6	NM_014960;NM_004694		-0.591046	-2.5839	-4.04376	0.0011825	0.38824	-0.861459
cg06376715	chr1	3634918	TP73;TP73;TP73;TP73	NM_001126240;NM_005427;NM_001126242;NM_001126241		0.327076	-0.234835	4.04278	0.00118478	0.388581	-0.862944
cg04083234	chr6	157745348	C6orf35	NM_018452	Promoter_Associated	0.314821	-3.30502	4.04191	0.00118681	0.388581	-0.864258
cg14531530	chr4	41362253	LIMCH1;LIMCH1;LIMCH1	NM_001112718;NM_001112717;NM_014988		0.579654	-3.91562	4.04176	0.00118715	0.388581	-0.864481
cg02363711	chr4	159141096	TMEM144	NM_018342		-0.440285	1.88035	-4.04138	0.00118804	0.388581	-0.865059
cg15698568	chr12	131200725				0.345791	-4.29692	4.04106	0.0011888	0.388581	-0.865546
cg26187219	chr5	52095812	ITGA1;PELO	NM_181501;NM_015946	Promoter_Associated	-0.246141	-5.85924	-4.04064	0.00118977	0.388581	-0.866175
cg21010178	chr1	17530227	PADI1	NM_013358		0.374198	2.85049	4.04051	0.00119009	0.388581	-0.866384
cg02257791	chr14	22217085				-0.691088	1.09109	-4.03883	0.00119404	0.38887	-0.868931
cg26147351	chr14	73704343	PAPLN	NM_173462		0.47499	-2.95742	4.03776	0.00119655	0.38887	-0.870552
cg00319157	chr22	47052970	GRAMD4	NM_015124		0.328388	1.8923	4.03748	0.0011972	0.38887	-0.87097
cg02046600	chr6	30878499	GTF2H4	NM_001517		0.356828	3.01666	4.03738	0.00119745	0.38887	-0.871125
cg05548912	chr17	40464318			Promoter_Associated	0.420722	-3.99149	4.03714	0.001198	0.38887	-0.871482
cg09983051	chr2	95691228	MAL;MAL;MAL;MAL	NM_022438;NM_022439;NM_022440;NM_002371		-0.358828	-3.28424	-4.03699	0.00119837	0.38887	-0.871716
cg18140268	chr1	147781827				1.10498	2.43223	4.03674	0.00119894	0.38887	-0.872087
cg12830951	chr5	15498033				-0.294395	2.92652	-4.03666	0.00119913	0.38887	-0.87221
cg25369980	chr5	73937328	ENC1	NM_003633	Promoter_Associated	-0.240241	-5.29371	-4.03624	0.00120014	0.38887	-0.872856
cg15880016	chr11	100661648	FLJ32810	NM_152432		-0.274763	1.85958	-4.03593	0.00120087	0.38887	-0.873324
cg00667343	chr1	244624249	C1orf101;C1orf101	NM_001130957;NM_173807	Promoter_Associated	-0.2964	1.37731	-4.03547	0.00120196	0.38887	-0.874019
cg21306775	chr18	74402010				-0.3198	0.622839	-4.03536	0.00120222	0.38887	-0.874187
cg18105529	chr17	7643190	DNAH2	NM_020877		-0.468663	2.97333	-4.03352	0.00120657	0.389356	-0.876971
cg22023435	chr16	89034099	CBFA2T3	NM_005187		0.639463	0.502402	4.03343	0.00120679	0.389356	-0.877111
cg08672410	chr17	74497109	RHBDF2;RHBDF2	NM_024599;NM_001005498	Promoter_Associated	-0.315237	-4.50075	-4.03325	0.00120723	0.389356	-0.877387
cg04988367	chr5	10933006				-0.386054	2.44927	-4.03245	0.00120914	0.389356	-0.878605
cg14166149	chr20	32319121	ZNF341	NM_032819	Promoter_Associated	0.307448	3.57681	4.03238	0.0012093	0.389356	-0.87871
cg19949550	chr14	94423704	ASB2;ASB2	NM_016150;NM_016150		0.521916	2.23712	4.03236	0.00120935	0.389356	-0.87874
cg09779635	chr16	68344589	PRMT7;SLC7A6OS	NM_019023;NM_032178		0.324231	-4.04791	4.03196	0.00121029	0.389356	-0.879338
cg14950039	chr2	97304333	KIAA1310;KIAA1310	NM_001115016;NM_017991	Promoter_Associated	0.418277	0.605001	4.03038	0.00121408	0.390013	-0.881743
cg13668618	chr19	58446745	ZNF418	NM_133460	Promoter_Associated	0.934519	-2.19737	4.03007	0.00121482	0.390013	-0.882213
cg13243638	chr14	104641403	KIF26A	NM_015656		-0.280721	3.87188	-4.02911	0.00121712	0.390013	-0.883671
cg02095895	chr14	37326057	SLC25A21;SLC25A21	NM_030631;NM_001171170		-0.402363	1.45815	-4.02874	0.001218	0.390013	-0.884228
cg17483482	chr1	117152162	IGSF3;IGSF3	NM_001007237;NM_001542		0.306254	2.29671	4.02824	0.00121919	0.390013	-0.884981
cg19915466	chr1	2126372	C1orf86;LOC100128003;C1orf86	NM_001146310;NR_024445;NM_182533	Promoter_Associated	-0.725331	-3.47559	-4.02751	0.00122095	0.390013	-0.886088
cg05033529	chr19	12624786	ZNF709	NM_001145647		0.390775	2.63731	4.02724	0.00122162	0.390013	-0.88651
cg04217778	chr7	5111916	LOC389458	NR_015343		0.398483	-0.396241	4.02709	0.00122198	0.390013	-0.886736
cg02715327	chr4	187981566				-0.299763	2.68572	-4.02656	0.00122324	0.390013	-0.88753
cg08756121	chr8	8820884				0.226936	-0.540996	4.02606	0.00122445	0.390013	-0.888294
cg04002758	chr16	28303471	SBK1	NM_001024401		-0.384347	-5.31568	-4.02505	0.0012269	0.390013	-0.889831
cg09386265	chr19	1313642				0.461454	1.63566	4.02488	0.0012273	0.390013	-0.89008
cg16869647	chr8	120137099				-0.455833	1.98447	-4.02485	0.00122738	0.390013	-0.890136
cg18995042	chr3	191797208				-0.433051	2.09261	-4.02475	0.00122762	0.390013	-0.890284
cg06149671	chr17	71951051				0.41981	3.84009	4.02449	0.00122824	0.390013	-0.89067
cg09533178	chr19	55630336	PPP1R12C	NM_017607		0.277803	1.08066	4.02433	0.00122863	0.390013	-0.890918
cg25218470	chr5	125759767	GRAMD3;GRAMD3;GRAMD3;GRAMD3	NM_001146321;NM_001146320;NM_001146319;NM_023927	Promoter_Associated	-0.340633	1.09106	-4.02416	0.00122905	0.390013	-0.891179
cg09409398	chr1	149899881	SF3B4	NM_005850	Promoter_Associated	-0.286244	-4.978	-4.02353	0.00123058	0.390013	-0.892138
cg27401095	chr19	58977904	ZNF324	NM_014347	Promoter_Associated	-0.356711	0.346727	-4.02347	0.00123071	0.390013	-0.892222
cg14248031	chr19	58907397				0.580987	1.42206	4.02302	0.00123181	0.390013	-0.892906
cg04582871	chr11	63827695	MACROD1	NM_014067		0.285078	0.4696	4.02251	0.00123305	0.390013	-0.893682
cg13836627	chr15	30113723	TJP1;TJP1	NM_175610;NM_003257		0.454359	-3.274	4.02174	0.00123492	0.390013	-0.894852
cg20076039	chr14	50448688	C14orf182	NM_001012706		0.384831	2.41557	4.02169	0.00123505	0.390013	-0.894934
cg16877162	chr13	53850898				-0.563772	-0.337045	-4.02098	0.00123677	0.390013	-0.896002
cg03702677	chr12	130935008	RIMBP2	NM_015347		-0.332854	0.564249	-4.02087	0.00123704	0.390013	-0.896173
cg27023822	chr15	97413877				-0.658744	1.13956	-4.0207	0.00123745	0.390013	-0.896424
cg19782411	chr20	36148275	BLCAP;BLCAP;BLCAP;BLCAP;NNAT;NNAT;BLCAP	NM_001167821;NM_001167820;NM_001167822;NM_006698;NM_181689;NM_005386;NM_001167823	Unclassified_Cell_type_specific	-0.424726	2.95969	-4.0206	0.00123771	0.390013	-0.896587
cg14565687	chr9	126150994	DENND1A	NM_020946		0.366393	3.63455	4.01984	0.00123956	0.390301	-0.89774
cg06423211	chr19	551401			Unclassified_Cell_type_specific	-0.651981	2.1445	-4.01824	0.00124346	0.390573	-0.900161
cg17657876	chr5	137692824	KDM3B	NM_016604		-0.356793	2.54443	-4.01777	0.00124463	0.390573	-0.900883
cg06653773	chr17	41856528	DUSP3;C17orf105	NM_004090;NM_001136483	Promoter_Associated	-0.251747	-2.33974	-4.01728	0.00124583	0.390573	-0.901623
cg18449739	chr12	113495701	DTX1;DTX1	NM_004416;NM_004416		0.327077	0.888667	4.01722	0.00124597	0.390573	-0.901709
cg21728825	chr2	128568322	WDR33;WDR33;WDR33	NM_001006623;NM_001006622;NM_018383	Promoter_Associated	-0.339118	-4.90145	-4.01711	0.00124624	0.390573	-0.901877
cg11051899	chr8	23385905	SLC25A37	NM_016612	Promoter_Associated	0.406094	4.07511	4.01697	0.0012466	0.390573	-0.902101
cg12023693	chr2	102091115	RFX8;RFX8	NM_001145664;NM_001145664	Promoter_Associated_Cell_type_specific	-0.372599	-4.44527	-4.01674	0.00124716	0.390573	-0.902444
cg25466368	chr3	193853978	HES1;HES1	NM_005524;NM_005524	Unclassified	0.302094	-3.97796	4.0161	0.00124873	0.390573	-0.903417
cg25130993	chr11	17566017	USH1C;USH1C	NM_153676;NM_005709	Unclassified_Cell_type_specific	1.06355	-3.39315	4.01603	0.0012489	0.390573	-0.903519
cg04553559	chr8	37552657	ZNF703	NM_025069	Promoter_Associated	-0.351264	-3.58723	-4.01534	0.0012506	0.390671	-0.904566
cg08230268	chr16	7489771	A2BP1;A2BP1;A2BP1;A2BP1;A2BP1;A2BP1	NM_001142334;NM_145893;NM_001142333;NM_018723;NM_145891;NM_145892		-0.445244	-0.304968	-4.01514	0.00125109	0.390671	-0.904873
cg10150962	chr16	86404379				0.340595	3.94158	4.01476	0.00125204	0.390672	-0.905453
cg20680148	chr17	43239319	HEXIM2	NM_144608	Promoter_Associated	-0.266916	-5.05897	-4.01367	0.00125472	0.390696	-0.9071
cg12243133	chr11	66823616	RHOD	NM_014578		0.282888	1.26506	4.01318	0.00125595	0.390696	-0.907855
cg22022821	chr11	102750873				0.376777	2.28014	4.01296	0.00125647	0.390696	-0.908178
cg11584519	chr5	16175867	2017-03-11	NM_001102562		-0.3756	2.2219	-4.01285	0.00125677	0.390696	-0.908358
cg26916607	chr16	56994770	CETP	NM_000078		0.400522	2.82816	4.01282	0.00125682	0.390696	-0.908391
cg07985931	chr11	73112805				0.379461	2.69141	4.01208	0.00125867	0.39087	-0.909523
cg00275626	chr13	111109140	COL4A2	NM_001846		-0.432366	3.58468	-4.01133	0.00126052	0.39087	-0.910659
cg10201807	chr5	94621055	MCTP1	NM_024717		0.387125	-3.34543	4.01126	0.0012607	0.39087	-0.910768
cg22710065	chr19	54668256	TMC4;TMC4	NM_144686;NM_001145303		1.01357	-1.8411	4.01093	0.00126152	0.39087	-0.911267
cg16639692	chr5	43037666			Promoter_Associated_Cell_type_specific	0.751524	2.67814	4.01013	0.00126352	0.39087	-0.912489
cg08470892	chr16	1308233	TPSD1	NM_012217	Unclassified_Cell_type_specific	-0.318126	1.00388	-4.01011	0.00126356	0.39087	-0.91251
cg18971999	chr6	29712014	LOC285830;LOC285830	NR_026972;NR_026973		0.469242	3.36367	4.00869	0.00126711	0.39087	-0.914672
cg25687807	chr6	167284983				0.341809	4.11687	4.00853	0.0012675	0.39087	-0.914911
cg26162295	chr17	38119207	GSDMA	NM_178171		-0.333802	-0.221786	-4.00846	0.00126768	0.39087	-0.915023
cg06632154	chr14	69445295	ACTN1;ACTN1;ACTN1	NM_001130004;NM_001102;NM_001130005		0.342367	-4.04977	4.00835	0.00126797	0.39087	-0.915196
cg07456485	chr12	105478419	ALDH1L2;ALDH1L2	NM_001034173;NR_027752	Unclassified_Cell_type_specific	0.265009	-5.05591	4.00792	0.00126903	0.39087	-0.915841
cg15849282	chr3	38537770	EXOG;EXOG;EXOG;EXOG	NM_001145464;NM_005107;NM_005107;NM_001145464	Promoter_Associated	-0.341938	-2.59638	-4.00779	0.00126936	0.39087	-0.916042
cg07108441	chr4	186508724	SORBS2;SORBS2;SORBS2;SORBS2;SORBS2;SORBS2;SORBS2;SORBS2	NM_001145670;NM_001145671;NM_001145673;NM_001145674;NM_001145675;NM_021069;NM_003603;NM_001145672	Unclassified_Cell_type_specific	1.5125	-4.31844	4.00751	0.00127006	0.39087	-0.916465
cg08927728	chr1	54059983	GLIS1	NM_147193		0.478963	1.34304	4.00703	0.00127128	0.39087	-0.917203
cg24247231	chr15	67904302	MAP2K5;MAP2K5	NM_145160;NM_002757		0.847308	0.985355	4.00674	0.001272	0.39087	-0.917645
cg27363745	chr13	55794927				-0.3119	2.1443	-4.00656	0.00127245	0.39087	-0.917914
cg13446525	chr9	128170432			Unclassified	0.726188	-3.9411	4.00615	0.00127348	0.390898	-0.918541
cg26097878	chr17	4690797	GLTPD2;VMO1;VMO1;VMO1;VMO1	NM_001014985;NM_001144941;NM_001144940;NM_182566;NM_001144939	Unclassified	0.423322	-2.43209	4.00536	0.00127546	0.390929	-0.919738
cg05156120	chr17	41723125	MEOX1;MEOX1;MEOX1	NM_013999;NM_001040002;NM_004527	Unclassified_Cell_type_specific	0.526223	2.49284	4.00536	0.00127547	0.390929	-0.919741
cg06394876	chr17	15181942				0.542479	1.1919	4.0045	0.00127763	0.391302	-0.921044
cg24850535	chr19	47947837	SLC8A2	NM_015063	Unclassified_Cell_type_specific	-0.547062	-2.44787	-4.00341	0.00128038	0.391367	-0.922701
cg01591470	chr14	39736043	CTAGE5;CTAGE5;CTAGE5;CTAGE5	NM_005930;NM_203355;NM_203354;NM_203356	Promoter_Associated	-0.317437	-2.84801	-4.00324	0.00128081	0.391367	-0.922964
cg03530962	chr3	58475833				-0.442345	0.791169	-4.00296	0.0012815	0.391367	-0.923379
cg09929164	chr17	48423123	XYLT2	NM_022167	Promoter_Associated	-0.322767	-3.43226	-4.00292	0.00128161	0.391367	-0.923445
cg26721759	chr11	133616965				-0.489466	-1.29743	-4.00255	0.00128256	0.391367	-0.924013
cg10729426	chr19	58038585	ZNF549	NM_153263	Promoter_Associated	0.496907	-0.405342	4.00177	0.00128452	0.391678	-0.925191
cg08246520	chr1	25943862	MAN1C1	NM_020379		-0.467312	-3.76602	-4.00042	0.00128795	0.392011	-0.927245
cg21468949	chr6	29430334	OR2H1	NM_030883		-0.397687	1.42285	-3.99996	0.00128912	0.392011	-0.92795
cg00302763	chr15	22442000				0.411492	3.39162	3.99915	0.00129117	0.392011	-0.929173
cg12181353	chr1	227751318	ZNF678;ZNF678;ZNF678	NM_178549;NR_033184;NM_178549	Promoter_Associated	-0.339986	-4.33903	-3.99903	0.00129148	0.392011	-0.929355
cg06746426	chr7	44353592	CAMK2B;CAMK2B;CAMK2B;CAMK2B;CAMK2B;CAMK2B;CAMK2B;CAMK2B	NM_172081;NM_172082;NM_172083;NM_172084;NM_172079;NM_001220;NM_172078;NM_172080		-0.274359	1.74996	-3.99882	0.00129202	0.392011	-0.929682
cg18108946	chr11	2206268				-0.292407	0.659717	-3.99866	0.00129243	0.392011	-0.929924
cg04465154	chr8	9045558				-0.23962	-0.3328	-3.99856	0.00129268	0.392011	-0.930071
cg12401679	chr10	135270766	LOC619207	NR_002934		-0.290684	3.17394	-3.99837	0.00129317	0.392011	-0.930364
cg21754773	chr3	58477622	KCTD6	NM_001128214	Promoter_Associated	-0.363896	-4.09899	-3.99755	0.00129527	0.392361	-0.931615
cg17263323	chr4	5238459	STK32B	NM_018401		-0.271568	3.32197	-3.99602	0.00129917	0.39281	-0.933934
cg14551562	chr9	130461838			Unclassified	0.396432	-3.07756	3.9954	0.00130076	0.39281	-0.934878
cg16258721	chr13	108870774	ABHD13;ABHD13;LIG4	NM_032859;NM_032859;NM_001098268	Promoter_Associated	0.368642	-4.14429	3.99469	0.00130259	0.39281	-0.935959
cg07347214	chr3	185689577				0.370346	2.78486	3.99433	0.00130351	0.39281	-0.936503
cg10646833	chr2	89050147	RPIA	NM_144563		0.388234	4.33631	3.99433	0.00130352	0.39281	-0.93651
cg25853673	chr6	31854633	EHMT2;EHMT2	NM_006709;NM_025256		0.429743	2.68249	3.99393	0.00130456	0.39281	-0.937126
cg03321020	chr1	11958326				-0.376444	-0.973035	-3.99391	0.0013046	0.39281	-0.937151
cg10169971	chr6	83902988	RWDD2A;PGM3	NM_033411;NM_015599	Promoter_Associated	-0.250896	-1.74395	-3.99362	0.00130535	0.39281	-0.937596
cg05406088	chr15	66947617			Unclassified_Cell_type_specific	1.26166	-1.48303	3.99338	0.00130596	0.39281	-0.937956
cg21590238	chr12	121454837	C12orf43	NM_022895		-0.49709	2.47642	-3.99256	0.00130808	0.39281	-0.939205
cg01640684	chr17	80870529	TBCD	NM_005993		-0.917101	2.23115	-3.99211	0.00130924	0.39281	-0.939885
cg15603548	chr1	12009394	PLOD1	NM_000302	Unclassified_Cell_type_specific	-0.314594	2.48446	-3.99195	0.00130966	0.39281	-0.940133
cg00835521	chr16	5038330	SEC14L5	NM_014692		0.402644	3.70321	3.99188	0.00130984	0.39281	-0.940239
cg02403541	chr12	121454288	C12orf43;C12orf43	NM_022895;NM_022895	Promoter_Associated_Cell_type_specific	-0.332006	-4.79241	-3.99182	0.00131	0.39281	-0.940336
cg08818866	chr2	33415906	LTBP1;LTBP1;LTBP1;LTBP1;LTBP1	NM_000627;NM_206943;NM_001166265;NM_001166266;NM_001166264		-0.425728	2.4428	-3.99009	0.00131446	0.393778	-0.942956
cg06777732	chr12	131118426				-1.46102	-1.3215	-3.9894	0.00131627	0.393778	-0.944019
cg26716753	chr12	126105989	TMEM132B	NM_052907		-0.284162	3.09865	-3.98892	0.00131751	0.393778	-0.944744
cg13477182	chr9	136024925	RALGDS	NM_001042368	Promoter_Associated	-0.323443	-4.52844	-3.98798	0.00131997	0.393778	-0.94618
cg24060327	chr5	131705240	SLC22A5	NM_003060	Promoter_Associated	-0.266044	-4.40333	-3.98785	0.00132029	0.393778	-0.946371
cg06423920	chr3	62359420	FEZF2	NM_018008		0.566627	-3.14931	3.98751	0.00132119	0.393778	-0.946895
cg21127537	chr11	113184936	TTC12	NM_017868	Promoter_Associated	-0.485191	1.55519	-3.98663	0.00132348	0.393778	-0.948229
cg01674679	chr13	27998804	GTF3A;GTF3A	NM_002097;NM_002097	Promoter_Associated	0.459405	-4.99939	3.98655	0.00132369	0.393778	-0.948353
cg06671690	chr3	141378777			Unclassified_Cell_type_specific	1.04588	-4.44232	3.98609	0.00132489	0.393778	-0.949055
cg25951934	chr5	172711054			Unclassified	0.339094	-2.55196	3.98605	0.001325	0.393778	-0.949114
cg10707733	chr11	1104492				0.388611	2.86474	3.98548	0.00132649	0.393778	-0.949983
cg16383573	chr1	1017019				0.411154	3.15627	3.98514	0.00132738	0.393778	-0.950498
cg05679795	chr12	54020063	ATF7;ATF7;ATF7;ATF7	NM_001130060;NM_006856;NM_001130060;NM_006856	Promoter_Associated	-0.287632	-5.35828	-3.98396	0.00133048	0.393778	-0.952299
cg05592808	chr7	158785836				1.00969	-2.95063	3.98352	0.00133162	0.393778	-0.95296
cg06098368	chr7	63386616			Promoter_Associated_Cell_type_specific	-0.756091	-0.523811	-3.98324	0.00133237	0.393778	-0.953397
cg09277749	chr1	165826270	UCK2	NM_012474		-0.412873	0.62776	-3.98323	0.00133239	0.393778	-0.953405
cg27048067	chr8	674560	ERICH1	NM_207332		-0.885291	1.43969	-3.98298	0.00133306	0.393778	-0.953793
cg00442814	chr8	81785326	ZNF704	NM_001033723		0.626121	-3.16126	3.9827	0.00133377	0.393778	-0.954207
cg20941758	chr1	31673023				-0.642521	1.1553	-3.98239	0.00133459	0.393778	-0.954679
cg23575349	chr11	88800388				-0.602396	2.65149	-3.98237	0.00133466	0.393778	-0.954721
cg23495116	chr8	118532651	MED30	NM_080651	Promoter_Associated	-0.498786	-3.60722	-3.98206	0.00133548	0.393778	-0.955194
cg04466246	chr2	241508464	RNPEPL1;RNPEPL1	NM_018226;NM_018226	Promoter_Associated	-0.277083	-4.8673	-3.9813	0.00133747	0.393778	-0.956343
cg22377389	chr13	20805679	GJB6;GJB6;GJB6;GJB6	NM_001110220;NM_001110219;NM_001110221;NM_006783		0.481697	-3.71006	3.9812	0.00133774	0.393778	-0.956499
cg04986483	chr9	139653003	LCN8	NM_178469	Unclassified	-0.516102	-2.6352	-3.98115	0.00133787	0.393778	-0.95657
cg02804028	chr22	31031786	SLC35E4	NM_001001479		-0.371924	-2.77589	-3.9801	0.00134064	0.393778	-0.958167
cg27662454	chr19	13975669			Unclassified	0.565056	-3.30638	3.97935	0.00134264	0.393778	-0.959319
cg26734888	chr19	37825307	HKR1	NM_181786	Promoter_Associated	0.821819	0.960325	3.97906	0.0013434	0.393778	-0.959755
cg27429832	chr16	1398627	BAIAP3	NM_003933		0.321256	2.62915	3.97891	0.00134381	0.393778	-0.959988
cg21683708	chr6	36628755				0.511217	0.642447	3.97859	0.00134464	0.393778	-0.960466
cg19128723	chr10	105668237	OBFC1	NM_024928	Unclassified_Cell_type_specific	-0.585713	-4.40455	-3.97852	0.00134484	0.393778	-0.960579
cg04326808	chr15	39543043	C15orf54;C15orf54	NM_207445;NM_207445		-0.547463	1.25422	-3.97838	0.0013452	0.393778	-0.960787
cg05510665	chr6	137834607				0.569454	-2.7214	3.97792	0.00134642	0.393778	-0.961488
cg08750423	chr8	67783106	C8orf45;C8orf45;C8orf45	NM_001136160;NM_001136161;NM_173518	Promoter_Associated_Cell_type_specific	0.455398	-5.02593	3.97763	0.00134721	0.393778	-0.961939
cg14811014	chr10	103333981				-0.344425	3.44002	-3.97727	0.00134817	0.393778	-0.962489
cg21391452	chr4	57472544				-0.447207	2.25383	-3.9769	0.00134914	0.393778	-0.963044
cg13319139	chr16	70472477	ST3GAL2	NM_006927	Promoter_Associated	-0.370464	-4.11811	-3.97654	0.0013501	0.393778	-0.963592
cg27064482	chr16	14326543	MKL2	NM_014048		0.296755	1.90805	3.9764	0.00135047	0.393778	-0.963806
cg20081364	chr20	13202225	ISM1	NM_080826	Promoter_Associated	0.521755	-1.86783	3.97633	0.00135067	0.393778	-0.963918
cg14301635	chr6	31895203	C2;C2	NM_000063;NM_001145903		0.281225	3.34123	3.97521	0.00135366	0.393778	-0.965628
cg03124146	chr7	63361127			Promoter_Associated_Cell_type_specific	-1.18447	-1.49018	-3.97402	0.00135684	0.393778	-0.967439
cg11814235	chr18	28621490	DSC3;DSC3	NM_024423;NM_001941		0.247234	-2.14919	3.97351	0.00135821	0.393778	-0.968218
cg24834889	chr19	37825406	HKR1	NM_181786	Promoter_Associated	0.853507	-1.02225	3.97327	0.00135885	0.393778	-0.968576
cg10638605	chr10	69991197	ATOH7	NM_145178	Promoter_Associated	-0.301968	-5.98733	-3.97317	0.00135913	0.393778	-0.968737
cg12642246	chr17	46059753				0.459923	2.78982	3.97301	0.00135954	0.393778	-0.968971
cg00792966	chr6	21595983	SOX4	NM_003107		0.388358	-4.34908	3.97296	0.00135968	0.393778	-0.969051
cg04852685	chr3	178275476	KCNMB2;KCNMB2	NM_005832;NM_181361		-0.374936	2.6714	-3.97293	0.00135976	0.393778	-0.969098
cg04256316	chr11	65405502	SIPA1	NM_006747	Promoter_Associated	0.558264	-5.195	3.97292	0.0013598	0.393778	-0.969119
cg02103647	chr4	120568336				-0.299612	2.49952	-3.9727	0.00136037	0.393778	-0.969442
cg01429979	chr8	135844560			Promoter_Associated	-0.27134	-4.48713	-3.97214	0.00136189	0.393778	-0.970302
cg14873240	chr3	170303147	SLC7A14	NM_020949		-0.385988	-2.8943	-3.97196	0.00136237	0.393778	-0.970577
cg00249030	chr1	33546871	ADC;ADC	NM_052998;NM_052998	Promoter_Associated	-0.391341	-2.70132	-3.97171	0.00136304	0.393778	-0.970958
cg01929699	chr13	36491531	MIR548F5;DCLK1	NR_031646;NM_004734		-0.502269	0.18424	-3.9716	0.00136334	0.393778	-0.971127
cg01309141	chr20	17205850				-0.498586	1.1459	-3.97132	0.0013641	0.393778	-0.971553
cg14526021	chr7	101512931	CUX1;CUX1;CUX1	NM_181500;NM_181552;NM_001913		-0.322527	3.57862	-3.97118	0.00136447	0.393778	-0.971763
cg21818713	chr3	22413582				-0.384923	-2.13277	-3.97021	0.00136709	0.394237	-0.973243
cg08876943	chr5	1865843				-0.348173	-0.179736	-3.96989	0.00136796	0.394237	-0.973736
cg23487586	chr16	85315923				0.30339	2.19824	3.96875	0.00137104	0.394851	-0.975472
cg12187394	chr13	112761328				0.297369	-0.213647	3.96814	0.0013727	0.395042	-0.976404
cg26754826	chr19	8657410	ADAMTS10	NM_030957	Promoter_Associated_Cell_type_specific	-0.419808	-3.50727	-3.96761	0.00137413	0.395042	-0.977208
cg02932314	chr17	42733698	C17orf104	NM_001145080	Unclassified	-0.271699	-1.53611	-3.96738	0.00137476	0.395042	-0.977561
cg11693709	chr15	40542019	PAK6;PAK6;PAK6	NM_020168;NM_001128628;NM_001128629		-0.416619	0.260947	-3.96695	0.00137591	0.395042	-0.978211
cg02639285	chr8	91658767	TMEM64;TMEM64	NM_001146273;NM_001008495	Promoter_Associated	0.763185	-4.31123	3.96671	0.00137658	0.395042	-0.978583
cg22055891	chr2	138829973				-0.215078	3.34382	-3.9664	0.00137741	0.395042	-0.979052
cg22679740	chr3	64257335				-0.345416	1.28387	-3.9654	0.00138012	0.395545	-0.980569
ch.12.50831229F	chr12	52544962				-0.35666	-5.2898	-3.96412	0.00138363	0.395607	-0.982528
cg07171111	chr4	10462903			Unclassified_Cell_type_specific	1.41069	-3.66382	3.96299	0.00138672	0.395607	-0.984248
cg11343506	chr11	34535568	ELF5	NM_001422		0.233571	4.13638	3.96279	0.00138728	0.395607	-0.984563
cg04354805	chr1	27152792	ZDHHC18	NM_032283	Promoter_Associated	-0.385118	-4.02652	-3.96268	0.00138758	0.395607	-0.98473
cg07021331	chr16	81818755	PLCG2	NM_002661		0.261505	4.17452	3.96179	0.00139002	0.395607	-0.986088
cg19344626	chr19	16830749	NWD1	NM_001007525		-0.486442	1.45584	-3.96121	0.0013916	0.395607	-0.986962
cg14283944	chr12	114883316				0.446056	-3.35842	3.96108	0.00139196	0.395607	-0.987161
cg23737190	chr6	36930021	PI16	NM_153370		0.392232	1.90622	3.96106	0.00139201	0.395607	-0.98719
cg03372467	chr16	30904265	MIR762;BCL7C	NR_031576;NM_004765		0.308762	3.09767	3.96042	0.00139378	0.395607	-0.988174
cg19220838	chr19	5784947	PRR22;PRR22	NM_153359;NM_001134316		0.356696	2.79201	3.96031	0.00139409	0.395607	-0.988342
cg04229059	chr16	58718971	SLC38A7	NM_018231	Promoter_Associated	-0.26536	-1.07964	-3.96008	0.00139471	0.395607	-0.988688
cg19431346	chr3	427558	CHL1	NM_006614		-0.531141	-0.25024	-3.95997	0.00139501	0.395607	-0.988855
cg15537056	chr10	134170262	LRRC27;LRRC27;LRRC27	NM_001143757;NM_030626;NR_026559		0.449307	2.96242	3.9599	0.00139522	0.395607	-0.988971
cg18058532	chr11	31832710	PAX6;PAX6;PAX6;PAX6	NM_001127612;NM_000280;NM_000280;NM_001604	Unclassified_Cell_type_specific	0.487733	-3.21519	3.95976	0.0013956	0.395607	-0.98918
cg00886909	chr4	110724358	CFI	NM_000204		0.26502	3.81379	3.95971	0.00139575	0.395607	-0.98926
cg10585948	chr17	46652938	HOXB4;HOXB3	NM_024015;NM_002146		-0.371274	1.66933	-3.95963	0.00139596	0.395607	-0.989377
cg16288101	chr14	88621538				-0.92398	2.63447	-3.95933	0.00139678	0.395607	-0.989833
cg03565475	chr10	24986005	ARHGAP21	NM_020824		-0.32444	2.30343	-3.95907	0.0013975	0.395607	-0.990227
cg12873707	chr19	1626757	TCF3;TCF3	NM_003200;NM_001136139		0.307665	2.64873	3.95866	0.00139863	0.395657	-0.990853
cg02975953	chr16	88553483	ZFPM1	NM_153813	Unclassified_Cell_type_specific	0.327764	2.87732	3.95824	0.0013998	0.395714	-0.991499
cg16922557	chr1	114471747	HIPK1;HIPK1	NM_198268;NM_152696	Promoter_Associated_Cell_type_specific	-0.277224	-4.72105	-3.9579	0.00140074	0.395714	-0.992016
cg25983901	chr7	46972700				-0.372949	1.03094	-3.95742	0.00140207	0.395821	-0.992749
cg10802521	chr3	52805072	NEK4	NM_003157	Promoter_Associated	0.815311	-2.31009	3.9558	0.00140657	0.396823	-0.995227
cg10421979	chr17	48546321	CHAD;ACSF2	NM_001267;NM_025149		0.859991	-2.28369	3.95501	0.00140877	0.397172	-0.996432
cg04006722	chr4	157997173	GLRB;GLRB;GLRB	NM_001166060;NM_001166061;NM_000824		0.481779	-3.00344	3.9544	0.00141046	0.397378	-0.997356
cg03956823	chr2	233390035	CHRND	NM_000751	Unclassified_Cell_type_specific	0.393521	1.80844	3.9535	0.00141297	0.397817	-0.998734
cg24815792	chr6	42927959	GNMT	NM_018960		-0.517511	-0.345097	-3.94975	0.00142349	0.399105	-1.00446
cg27508551	chr7	27195918	HOXA7	NM_006896		0.39188	-4.21243	3.94955	0.00142404	0.399105	-1.00476
cg12153222	chr3	130467068	PIK3R4	NM_014602		0.736682	-2.13264	3.94933	0.00142465	0.399105	-1.00509
cg23672828	chr19	54878038	LAIR1;LAIR1	NM_021706;NM_002287		0.35205	1.47484	3.94908	0.00142536	0.399105	-1.00547
cg06369624	chr20	43727355	KCNS1	NM_002251	Promoter_Associated_Cell_type_specific	0.311512	-2.62481	3.94886	0.00142599	0.399105	-1.00582
cg10548355	chr11	70129868	PPFIA1;MIR548K;PPFIA1	NM_003626;NR_031624;NM_177423		0.330449	2.93408	3.94784	0.00142885	0.399105	-1.00736
cg14705079	chr16	88292996				-0.356718	-2.57692	-3.94749	0.00142987	0.399105	-1.00791
cg19878733	chr11	65264897	MALAT1	NR_002819	Promoter_Associated	-0.480042	-3.67892	-3.94713	0.00143088	0.399105	-1.00846
cg12647471	chr12	12618750	LOH12CR1	NM_058169		0.329512	3.0957	3.94687	0.00143161	0.399105	-1.00885
cg09969806	chr2	241758399	KIF1A	NM_004321	Unclassified_Cell_type_specific	0.278321	-2.47494	3.94662	0.0014323	0.399105	-1.00923
cg10374519	chr21	37692453	MORC3	NM_015358	Promoter_Associated	-0.290904	-3.55082	-3.94631	0.0014332	0.399105	-1.00971
cg24571110	chr17	80921117	B3GNTL1	NM_001009905	Unclassified	0.817197	-2.08947	3.94628	0.00143327	0.399105	-1.00975
cg10469717	chr20	57875545	EDN3;EDN3;EDN3;EDN3;EDN3;EDN3;EDN3;EDN3	NM_000114;NM_207033;NM_207034;NM_207032;NM_207033;NM_000114;NM_207032;NM_207034		0.560784	-2.22286	3.94621	0.00143348	0.399105	-1.00986
cg09992300	chr11	116292824				-0.279075	0.713782	-3.94605	0.00143394	0.399105	-1.01011
cg04079263	chr3	48344007	NME6	NM_005793		0.521693	3.56145	3.94548	0.00143553	0.399105	-1.01097
cg01946451	chr1	147782558				0.597089	0.223409	3.94546	0.00143561	0.399105	-1.01101
cg04181478	chr6	161122748	PLG;PLG	NM_001168338;NM_000301		-0.235749	2.97875	-3.94536	0.00143587	0.399105	-1.01115
cg11226480	chr12	51442072	LETMD1;LETMD1	NM_001024668;NM_015416	Promoter_Associated	-0.311843	-4.96351	-3.94483	0.00143739	0.399105	-1.01197
cg17641118	chr11	117049889	SIDT2	NM_001040455	Promoter_Associated	-0.288056	-3.58506	-3.94474	0.00143765	0.399105	-1.01211
cg18922994	chr17	74908800	MGAT5B;MGAT5B	NM_144677;NM_198955		-0.818433	3.28989	-3.94462	0.001438	0.399105	-1.0123
cg14113739	chr9	137658595	COL5A1	NM_000093		-0.361959	-1.83617	-3.94438	0.00143868	0.399105	-1.01266
cg18563899	chr7	97875333	TECPR1	NM_015395		0.353814	1.8424	3.94405	0.00143961	0.399105	-1.01316
cg00464788	chr8	139927001	COL22A1	NM_152888		-0.50163	-1.72003	-3.94359	0.00144092	0.399105	-1.01386
cg14839351	chr18	35146227	BRUNOL4;BRUNOL4;BRUNOL4;BRUNOL4	NM_001025089;NM_001025087;NM_020180;NM_001025088		0.463351	-3.92259	3.94318	0.00144209	0.399105	-1.01449
cg20051292	chr8	101118512	RGS22	NM_015668		0.317786	-2.48736	3.9429	0.00144287	0.399105	-1.01491
cg20946991	chr1	56213304				-0.542501	1.52339	-3.94285	0.00144303	0.399105	-1.01499
cg15374234	chr17	72709026	CD300LF;RAB37;CD300LF	NM_139018;NM_175738;NM_139018		0.257189	-0.154187	3.94268	0.00144351	0.399105	-1.01525
cg08084655	chr17	72358213	BTBD17	NM_001080466		0.375926	-0.242866	3.94219	0.00144492	0.39915	-1.016
cg25691763	chr6	13874001			Unclassified	0.727815	-3.44633	3.9417	0.00144631	0.39915	-1.01675
cg18167340	chr1	44679636	DMAP1;DMAP1;DMAP1	NM_019100;NM_001034023;NM_001034024	Promoter_Associated	-0.322956	-1.98381	-3.94161	0.00144656	0.39915	-1.01688
cg24210523	chr17	35062671			Unclassified	-0.399735	-3.35966	-3.94126	0.00144758	0.399167	-1.01743
cg15080361	chr2	134841337				-0.657441	1.29048	-3.94086	0.00144872	0.399215	-1.01804
cg05266437	chr1	36939177	CSF3R;CSF3R;CSF3R;CSF3R	NM_156038;NM_156039;NM_000760;NM_172313		0.522804	2.78825	3.9402	0.00145062	0.399338	-1.01905
cg21817179	chr7	16505094	SOSTDC1	NM_015464		-0.304054	3.31097	-3.9395	0.0014526	0.399338	-1.0201
cg15989981	chr13	20736009	GJA3	NM_021954	Unclassified_Cell_type_specific	0.685528	-1.94726	3.93941	0.00145288	0.399338	-1.02025
cg10501210	chr1	207997020				-0.736552	2.07554	-3.93936	0.00145302	0.399338	-1.02032
cg23677243	chr15	37387525	MEIS2;MEIS2;MEIS2;MEIS2;MEIS2;MEIS2;MEIS2	NM_172316;NM_170674;NM_170675;NM_172315;NM_002399;NM_170677;NM_170676		0.531822	-2.16946	3.93878	0.00145467	0.399341	-1.0212
cg25825627	chr12	127631198				-0.672836	1.93903	-3.93839	0.00145581	0.399341	-1.02181
cg14409023	chr14	57283436	OTX2OS1	NR_029385		-0.461971	-3.19538	-3.93832	0.001456	0.399341	-1.02191
cg14132536	chr9	130700442	DPM2;DPM2	NM_003863;NM_003863	Promoter_Associated	0.374384	-0.108731	3.93802	0.00145688	0.399341	-1.02237
cg16384137	chr13	111972997	C13orf16	NM_152324		0.758702	2.07472	3.93627	0.00146191	0.400456	-1.02504
cg22357164	chr17	78237117	RNF213;RNF213	NM_020914;NM_020954	Promoter_Associated	-0.277243	-1.10966	-3.93456	0.00146686	0.401455	-1.02765
cg16038120	chr14	29235196	FOXG1	NM_005249		0.615513	-0.429847	3.93422	0.00146785	0.401455	-1.02817
cg12679760	chr1	36786615	C1orf113;C1orf113	NM_024676;NM_001162530		0.656106	-2.44256	3.93396	0.00146863	0.401455	-1.02858
cg09129895	chr5	54603789	DHX29;SKIV2L2;SKIV2L2	NM_019030;NM_015360;NM_015360	Promoter_Associated	-0.350102	-4.22583	-3.93368	0.00146943	0.401455	-1.029
cg12985477	chr3	120003758				-0.554713	-2.86244	-3.93294	0.00147159	0.401783	-1.03014
cg01002622	chr1	41444693	CTPS	NM_001905		0.49063	0.579515	3.93138	0.00147614	0.401996	-1.03253
cg02025827	chr16	30996564	HSD3B7;HSD3B7;HSD3B7;HSD3B7;HSD3B7;HSD3B7	NM_025193;NM_025193;NM_001142777;NM_001142778;NM_001142778;NM_001142777	Gene_Associated	-0.593411	-3.14533	-3.93132	0.00147629	0.401996	-1.03261
cg07406296	chr16	30960328	ORAI3	NM_152288	Promoter_Associated	-0.250586	-3.87756	-3.9313	0.00147636	0.401996	-1.03264
cg06282270	chr11	61062910	VWCE	NM_152718	Unclassified	0.306179	-4.42045	3.93075	0.00147796	0.401996	-1.03348
cg22472148	chr2	220435908	INHA;OBSL1	NM_002191;NM_015311	Unclassified	0.657626	-1.88268	3.93072	0.00147805	0.401996	-1.03353
cg17299921	chr11	68773204	MRGPRF;MRGPRF	NM_001098515;NM_145015		-0.868356	3.03965	-3.93024	0.00147946	0.401996	-1.03427
cg22702833	chr5	164172	PLEKHG4B	NM_052909		0.307399	4.25077	3.93016	0.00147969	0.401996	-1.03439
cg13195923	chr11	94502008	AMOTL1	NM_130847	Unclassified_Cell_type_specific	0.388617	-2.26959	3.92922	0.00148246	0.401996	-1.03583
cg13316433	chr5	83140500			Unclassified_Cell_type_specific	-0.742609	-1.78223	-3.9285	0.00148456	0.401996	-1.03692
cg17178922	chr3	167293354	WDR49	NM_178824		-0.285928	3.59285	-3.92773	0.00148681	0.401996	-1.0381
cg25169733	chr11	26986089				-0.441268	0.314822	-3.9272	0.00148839	0.401996	-1.03892
cg11425517	chr19	52219484	HAS1	NM_001523		-0.408302	2.17811	-3.92645	0.0014906	0.401996	-1.04007
cg15928538	chr7	140773578				0.494667	-4.32118	3.92589	0.00149225	0.401996	-1.04092
cg17427675	chr5	43045555				0.27453	3.74618	3.92584	0.0014924	0.401996	-1.041
cg04091914	chr2	228551538	SLC19A3	NM_025243		-0.317773	2.74557	-3.92579	0.00149255	0.401996	-1.04108
cg06677538	chr7	100609094			Unclassified	0.381841	-3.69973	3.92551	0.00149337	0.401996	-1.0415
cg24838864	chr19	11598009	ZNF653	NM_138783		0.488548	2.67816	3.92542	0.00149365	0.401996	-1.04164
cg09642378	chr10	32216101	ARHGAP12	NM_018287		-0.575428	2.28552	-3.92495	0.00149501	0.401996	-1.04235
cg16795066	chr16	66437078	CDH5	NM_001795		-0.326421	2.49318	-3.92477	0.00149556	0.401996	-1.04264
cg07298547	chr16	85585356			Unclassified_Cell_type_specific	0.453114	1.19465	3.92465	0.00149591	0.401996	-1.04282
cg16997312	chr1	160314505	NCSTN;COPA;COPA	NM_015331;NM_004371;NM_001098398		0.219204	4.24543	3.92451	0.00149634	0.401996	-1.04304
cg05828690	chr8	145752587	LRRC24;MGC70857	NM_001024678;NM_001001795	Unclassified_Cell_type_specific	1.45929	-2.27035	3.92447	0.00149645	0.401996	-1.04309
cg14450231	chr5	172199425	DUSP1	NM_004417	Promoter_Associated	-0.311623	-1.85227	-3.92415	0.00149738	0.401996	-1.04357
cg24002003	chr15	101668143			Promoter_Associated	-0.475628	-2.53057	-3.92415	0.00149738	0.401996	-1.04358
cg17346428	chr6	1629945	GMDS	NM_001500		0.292917	4.24095	3.92413	0.00149743	0.401996	-1.0436
cg14956327	chr6	110737053	DDO;DDO	NM_004032;NM_003649		-0.349103	-0.673724	-3.92359	0.00149906	0.401996	-1.04444
cg04132407	chr7	130626376				-0.511936	0.762506	-3.92324	0.00150008	0.401996	-1.04497
cg14408339	chr9	130292387	FAM129B;FAM129B	NM_022833;NM_001035534		0.288992	2.34252	3.92211	0.00150344	0.401996	-1.0467
cg01879898	chr2	230786076	FBXO36;TRIP12	NM_174899;NM_004238		-0.284742	-4.28049	-3.92209	0.00150351	0.401996	-1.04673
cg14493920	chr9	37038053			Unclassified_Cell_type_specific	0.347925	-2.9768	3.92184	0.00150424	0.401996	-1.04711
cg02179700	chr10	3336162				-0.355962	1.0663	-3.92115	0.00150631	0.401996	-1.04817
cg25293896	chr19	45720949	EXOC3L2	NM_138568		0.400451	1.0905	3.92114	0.00150634	0.401996	-1.04819
cg12089570	chr19	9473715	ZNF177;ZNF177	NM_003451;NM_003451		0.343384	-2.30779	3.92062	0.00150789	0.401996	-1.04898
cg07177975	chr12	70759716	KCNMB4	NM_014505	Promoter_Associated	-0.50346	-2.01011	-3.92042	0.00150849	0.401996	-1.04929
cg01350293	chr2	128292321	MYO7B	NM_001080527		0.327502	3.19104	3.92019	0.00150918	0.401996	-1.04964
cg04290346	chr11	20177852	DBX1	NM_001029865	Unclassified_Cell_type_specific	0.574108	-1.42205	3.91995	0.00150989	0.401996	-1.05001
cg14483391	chr3	183749227	HTR3D;HTR3D;HTR3D	NM_001145143;NM_001163646;NM_182537		-0.332946	1.12175	-3.91992	0.00150996	0.401996	-1.05005
cg19649152	chr13	113007492				-0.477032	1.74133	-3.91976	0.00151044	0.401996	-1.05029
cg02924110	chr1	9243242				-0.391642	-1.92577	-3.9194	0.00151154	0.401996	-1.05085
cg16695548	chr7	43946651	URGCP;URGCP;URGCP	NM_001077664;NM_017920;NM_001077663		-0.369549	-0.214118	-3.91921	0.00151209	0.401996	-1.05113
cg23239109	chr3	43732098	ABHD5	NM_016006	Promoter_Associated	0.679686	-2.53753	3.9187	0.00151363	0.401996	-1.05192
cg27663389	chr19	21666098			NonGene_Associated	0.567038	3.1771	3.91857	0.001514	0.401996	-1.05211
cg05928342	chr19	9473598	ZNF177	NM_003451		0.510389	-1.46296	3.91856	0.00151403	0.401996	-1.05212
cg23163653	chr6	30565385			Unclassified	-0.450006	-0.897604	-3.91817	0.00151522	0.402055	-1.05273
cg04115418	chr20	62273971	STMN3	NM_015894	Promoter_Associated	-0.364821	-1.56171	-3.91759	0.00151694	0.402254	-1.05361
cg01444849	chr16	34430837				0.548473	0.945571	3.91705	0.00151858	0.402433	-1.05445
cg04338652	chr18	13136597				0.635844	-2.24804	3.91647	0.00152031	0.402459	-1.05533
cg01444541	chr11	18720026	TMEM86A	NM_153347	Promoter_Associated	-0.31196	-2.70465	-3.91636	0.00152066	0.402459	-1.0555
cg19633004	chr5	10704044	DAP	NM_004394		0.317474	3.89668	3.91605	0.00152159	0.402459	-1.05598
cg17161130	chr10	113544977				0.674368	3.41933	3.91493	0.00152495	0.403091	-1.05768
cg18761549	chr12	115134391				0.326175	-2.47283	3.9141	0.00152745	0.40338	-1.05895
cg12485044	chr13	31033669	HMGB1	NM_002128		0.276559	2.43957	3.91393	0.00152799	0.40338	-1.05922
cg06033531	chr5	176980153	FAM193B;FAM193B	NM_019057;NR_024019	Promoter_Associated_Cell_type_specific	-0.345184	1.72033	-3.91277	0.00153149	0.403829	-1.061
cg16691477	chr11	64889790	FAU;MRPL49;MRPL49	NM_001997;NM_004927;NM_004927	Promoter_Associated	-0.271888	-1.8242	-3.91272	0.00153163	0.403829	-1.06107
cg22597340	chr4	3208678	HTT	NM_002111		0.352445	4.04957	3.91219	0.00153326	0.404	-1.06189
cg11784631	chr6	30658014	NRM	NM_007243		-0.238252	-0.66371	-3.9113	0.00153594	0.404075	-1.06324
cg15585478	chr4	139680596				0.339761	3.85334	3.9113	0.00153595	0.404075	-1.06324
cg07614295	chr16	50428620				0.336401	3.79809	3.91073	0.00153768	0.404075	-1.06412
cg19685567	chr7	155639944				-0.406336	2.36574	-3.91059	0.00153812	0.404075	-1.06434
cg01446350	chr16	2250101			Unclassified_Cell_type_specific	0.320313	2.52136	3.91049	0.00153841	0.404075	-1.06448
cg04318704	chr19	53497027	ZNF702P	NR_003578	Unclassified_Cell_type_specific	-0.419895	-4.47562	-3.90944	0.00154162	0.404317	-1.0661
cg21997672	chr7	123221351				-0.695375	0.92154	-3.90938	0.0015418	0.404317	-1.06619
cg18453904	chr3	105088217	ALCAM	NM_001627	Promoter_Associated	0.357841	-4.54846	3.90923	0.00154225	0.404317	-1.06641
cg24553076	chr17	29232912	C17orf42	NM_024683	Promoter_Associated	-0.36564	-4.74594	-3.9077	0.00154695	0.404608	-1.06877
cg03939612	chr17	21156707	C17orf103	NM_152914	Promoter_Associated_Cell_type_specific	-0.359969	-5.03406	-3.90759	0.00154726	0.404608	-1.06892
cg19403014	chr2	48982950	LHCGR	NM_000233		0.383512	-1.776	3.90711	0.00154874	0.404608	-1.06966
cg17808727	chr4	188895390				0.262436	3.65769	3.90706	0.00154888	0.404608	-1.06973
cg14215309	chr7	98099806				0.608729	0.151965	3.90703	0.00154897	0.404608	-1.06978
cg16778319	chr15	40733174	BAHD1	NM_014952	Promoter_Associated	-0.333207	-2.98597	-3.90678	0.00154974	0.404608	-1.07016
cg08466770	chr6	32820993	PSMB9;PSMB9;TAP1	NM_002800;NM_148954;NM_000593	Promoter_Associated	-0.268677	-4.26756	-3.90664	0.00155019	0.404608	-1.07039
cg21211263	chr20	3190202	ITPA;ITPA	NM_033453;NM_181493	Promoter_Associated	-0.243862	-4.40294	-3.90606	0.00155196	0.404775	-1.07127
cg07474494	chr19	58446600	ZNF418;ZNF418	NM_133460;NM_133460	Promoter_Associated	0.450347	-2.88853	3.90504	0.00155511	0.404775	-1.07284
cg12024906	chr19	37825679	HKR1;HKR1	NM_181786;NM_181786	Promoter_Associated	0.935774	-1.09366	3.90496	0.00155536	0.404775	-1.07296
cg22101703	chr9	36258171	GNE;GNE	NM_005476;NM_001128227	Promoter_Associated	-0.366528	-5.06066	-3.90486	0.00155565	0.404775	-1.07311
cg11887532	chr6	51814455	PKHD1;PKHD1	NM_138694;NM_170724		-0.317696	1.96648	-3.90484	0.00155571	0.404775	-1.07313
cg27061489	chr22	42667044				0.391135	-2.76867	3.90421	0.00155766	0.405031	-1.07411
cg00387771	chr10	96305117	HELLS	NM_018063		0.72871	-3.49602	3.90369	0.00155926	0.405191	-1.0749
cg01315323	chr2	26569874	GPR113;SELI	NM_153835;NM_033505	Promoter_Associated	-0.30789	-5.15692	-3.90252	0.00156288	0.405879	-1.0767
cg26097549	chr2	36582467	CRIM1	NM_016441		0.652455	-2.29788	3.90178	0.00156518	0.40611	-1.07783
cg10092108	chr8	108144638				-0.356374	2.01558	-3.9016	0.00156573	0.40611	-1.07811
cg11568697	chr18	72916393	ZADH2	NM_175907	Promoter_Associated_Cell_type_specific	0.714974	-1.4929	3.9009	0.00156788	0.406414	-1.07917
cg05505803	chr13	96296997	DZIP1;DZIP1	NM_198968;NM_014934		0.706608	-4.69893	3.89967	0.00157171	0.40693	-1.08106
cg13869872	chr2	197457420	HECW2	NM_020760		0.385658	-3.02311	3.89963	0.00157183	0.40693	-1.08112
cg27507827	chr13	114198709	TMCO3	NM_017905		0.314708	3.74237	3.89875	0.00157458	0.407218	-1.08247
cg10155725	chr11	86380814	ME3;ME3;ME3	NM_006680;NM_001161586;NM_001014811		0.381256	0.968337	3.89832	0.00157593	0.407218	-1.08313
cg03717588	chr11	56948018	LRRC55	NM_001005210		-0.42565	-1.80726	-3.89801	0.00157689	0.407218	-1.0836
cg02383674	chr7	2087819	MAD1L1;MAD1L1;MAD1L1	NM_003550;NM_001013837;NM_001013836		0.302936	3.83655	3.89741	0.00157877	0.407218	-1.08452
cg01952931	chr14	75593812	NEK9	NM_033116	Promoter_Associated	0.385567	-3.54133	3.89735	0.00157897	0.407218	-1.08462
cg03760919	chr8	93103361	RUNX1T1	NM_175635		-0.325713	1.48573	-3.89725	0.00157926	0.407218	-1.08476
cg11055798	chr10	7677769	ITIH5;ITIH5	NM_030569;NM_001001851		0.231067	4.57368	3.89669	0.001581	0.407218	-1.08562
cg17871739	chr19	28284973	LOC148189	NR_027301	Unclassified	-0.464863	-4.09142	-3.89568	0.00158419	0.407218	-1.08718
cg19738980	chr18	7011463	LAMA1	NM_005559		-0.80239	0.721143	-3.89548	0.00158482	0.407218	-1.08748
cg20154287	chr19	1267350			Promoter_Associated	-0.400566	-1.66964	-3.89539	0.00158509	0.407218	-1.08762
cg16836678	chr11	76836460	CAPN5	NM_004055		-0.399035	0.52721	-3.89508	0.00158606	0.407218	-1.08809
cg00997604	chr8	43146894	POTEA;POTEA	NM_001002920;NM_001005365		0.407589	-0.00555434	3.89507	0.0015861	0.407218	-1.08811
cg10926113	chr6	3227949	TUBB2B;TUBB2B	NM_178012;NM_178012	Unclassified	0.468814	-4.25268	3.89501	0.00158629	0.407218	-1.08821
cg04205744	chr16	86606367				0.486207	1.7299	3.89488	0.00158668	0.407218	-1.0884
cg10983056	chr13	113344077	ATP11A;ATP11A	NM_015205;NM_032189	Promoter_Associated	-0.239575	-1.87473	-3.89365	0.00159057	0.407467	-1.09029
cg15100135	chr17	4891775	INCA1;CAMTA2;CAMTA2;INCA1;CAMTA2;INCA1;CAMTA2;INCA1	NM_001167987;NM_001171167;NM_001171166;NM_001167985;NM_015099;NM_213726;NM_001171168;NM_001167986	Promoter_Associated	-0.396291	-3.1123	-3.89364	0.00159059	0.407467	-1.0903
cg09237790	chr3	116428610	LOC285194	NR_015391		-0.454393	1.03211	-3.89342	0.0015913	0.407467	-1.09065
cg25476235	chr10	10394909				-0.289798	3.47141	-3.89332	0.0015916	0.407467	-1.09079
cg02091489	chr19	39574186	PAPL	NM_001004318	Unclassified_Cell_type_specific	0.564231	-3.64696	3.89283	0.00159315	0.407467	-1.09155
cg12673453	chr11	118016258	SCN4B;SCN4B;SCN4B;SCN4B	NR_024527;NM_001142348;NM_174934;NM_001142349	Unclassified	-0.347924	-4.52881	-3.89264	0.00159373	0.407467	-1.09183
cg16011679	chr1	85725395	C1orf52;C1orf52	NM_198077;NR_024113	Promoter_Associated	-0.394407	-3.96009	-3.89239	0.00159452	0.407467	-1.09221
cg25576788	chr13	21634663	LATS2	NM_014572	Promoter_Associated	0.591189	-3.32511	3.89161	0.001597	0.407657	-1.09341
cg20252742	chr17	53499249	MMD;MMD	NM_012329;NM_012329	Promoter_Associated	-0.258061	-4.62728	-3.89154	0.00159723	0.407657	-1.09353
cg21192698	chr18	77256905	NFATC1;NFATC1;NFATC1;NFATC1	NM_006162;NM_172388;NM_172389;NM_172387		0.442524	4.0693	3.89095	0.00159908	0.407714	-1.09442
cg25880958	chr11	74394337				0.49166	0.179306	3.8899	0.00160241	0.407714	-1.09603
cg13486528	chr2	241771368			Unclassified	0.417733	-2.53987	3.88981	0.0016027	0.407714	-1.09617
cg15393179	chr1	82620086				-0.322025	2.75802	-3.88979	0.00160277	0.407714	-1.09621
cg16073378	chr2	468413				0.507308	-1.02309	3.88927	0.00160441	0.407714	-1.097
cg03147691	chr19	5686568	HSD11B1L;HSD11B1L;HSD11B1L;HSD11B1L;HSD11B1L;HSD11B1L	NM_198533;NM_198706;NM_198708;NM_198707;NM_198705;NM_198704	Promoter_Associated	0.33459	-2.92547	3.88918	0.00160471	0.407714	-1.09714
cg19262683	chr10	132284252				-0.286875	0.0585014	-3.88861	0.00160653	0.407714	-1.09802
cg15498349	chr19	39574712	PAPL	NM_001004318	Unclassified_Cell_type_specific	-0.757393	-4.06631	-3.88858	0.00160662	0.407714	-1.09806
cg01698708	chr1	28100000	STX12	NM_177424	Promoter_Associated	-0.288486	-4.50732	-3.88823	0.00160773	0.407714	-1.0986
cg07355337	chr1	114698730				-0.535927	2.78129	-3.88819	0.00160784	0.407714	-1.09865
cg25593729	chr12	122150344	TMEM120B	NM_001080825	Promoter_Associated	-0.330505	-2.98487	-3.88806	0.00160826	0.407714	-1.09886
cg13038108	chr4	39461155	LIAS;RPL9;RPL9;LIAS	NM_006859;NM_001024921;NM_000661;NM_194451	Promoter_Associated	-0.303917	-5.1271	-3.88754	0.00160994	0.40789	-1.09966
cg21290313	chr7	20158232				-0.301354	2.29394	-3.88651	0.00161322	0.408125	-1.10124
cg22989209	chr5	1274847	TERT;TERT	NM_198255;NM_198253		0.31538	3.81664	3.88636	0.0016137	0.408125	-1.10147
cg03384938	chr4	105412832	CXXC4	NM_025212	Unclassified	-0.272479	-3.97804	-3.88632	0.00161382	0.408125	-1.10153
cg13551088	chr19	38270430	ZNF573	NM_152360	Promoter_Associated	0.524504	-2.7454	3.88518	0.00161747	0.408409	-1.10328
cg12494180	chr19	42680445			Unclassified	-0.411692	-3.36562	-3.88493	0.00161828	0.408409	-1.10367
cg09932405	chr2	121107495	INHBB	NM_002193		-0.349941	1.46684	-3.8848	0.00161869	0.408409	-1.10386
cg22946562	chr2	1880012	MYT1L	NM_015025		-0.338805	2.85135	-3.88474	0.00161888	0.408409	-1.10395
cg19292062	chr20	524344	CSNK2A1;CSNK2A1;CSNK2A1;CSNK2A1;CSNK2A1;CSNK2A1	NM_177560;NM_177560;NM_001895;NM_177559;NM_177559;NM_001895	Unclassified	0.350229	-1.40638	3.88414	0.00162082	0.40865	-1.10488
cg22585786	chr2	169037808	STK39	NM_013233		0.403661	3.76454	3.88353	0.00162277	0.408673	-1.10581
cg10376360	chr12	98798276				-0.264321	2.7448	-3.88312	0.00162408	0.408673	-1.10644
cg07525764	chr13	30707119			Unclassified	0.312795	2.10268	3.883	0.00162448	0.408673	-1.10662
cg21365903	chr22	40743237	ADSL;ADSL	NM_001123378;NM_000026	Promoter_Associated	-0.340553	-4.03285	-3.88288	0.00162485	0.408673	-1.1068
cg17946266	chr6	12747208	PHACTR1	NM_030948		-0.351278	2.34291	-3.88237	0.00162649	0.408839	-1.10759
cg01199793	chr13	53508040				0.367103	3.57278	3.88061	0.0016322	0.409342	-1.1103
cg03994069	chr1	182758421			Promoter_Associated	0.424927	-3.8258	3.88056	0.00163233	0.409342	-1.11036
cg19506380	chr8	98740612	MTDH	NM_178812		0.219376	3.58912	3.8805	0.00163253	0.409342	-1.11045
cg10639395	chr11	8710044	RPL27A	NM_000990	Promoter_Associated	-0.395733	-1.16957	-3.87979	0.00163484	0.409342	-1.11155
cg07360805	chr20	36148457	BLCAP;BLCAP;BLCAP;BLCAP;NNAT;NNAT;BLCAP	NM_001167821;NM_001167820;NM_001167822;NM_006698;NM_181689;NM_005386;NM_001167823		-0.498868	2.20383	-3.87971	0.0016351	0.409342	-1.11167
cg20666438	chr6	32849783				0.397733	2.81087	3.87962	0.00163538	0.409342	-1.11181
cg02365862	chr6	7541556	DSP;DSP	NM_001008844;NM_004415	Unclassified	0.408252	-3.04719	3.87923	0.00163666	0.409342	-1.11241
cg01912547	chr20	33516613	GSS	NM_000178		0.244618	1.94139	3.87906	0.00163721	0.409342	-1.11267
cg05041658	chr14	42079246	LRFN5	NM_152447	Unclassified_Cell_type_specific	-0.539189	-4.2046	-3.87901	0.00163737	0.409342	-1.11275
cg18422123	chr5	176244560	UNC5A	NM_133369	Unclassified	-0.237612	-3.60179	-3.87833	0.00163957	0.409497	-1.11379
cg24511685	chr1	109191152	C1orf59;C1orf59	NM_144584;NM_001102592		0.288713	2.35607	3.87821	0.00163996	0.409497	-1.11398
cg10511988	chr10	118891706	VAX1	NM_199131	Unclassified_Cell_type_specific	0.511217	-2.81204	3.87644	0.00164571	0.409621	-1.11668
cg18261413	chr2	37551024				0.593882	-4.28378	3.87621	0.00164647	0.409621	-1.11704
cg15686334	chr8	60030291	TOX	NM_014729		0.289316	-4.85721	3.87618	0.00164655	0.409621	-1.11708
cg05818676	chr12	6243110				0.257061	2.33472	3.87606	0.00164697	0.409621	-1.11728
cg20905796	chr11	122376861			Unclassified	-0.360084	0.318695	-3.876	0.00164716	0.409621	-1.11737
cg01268859	chr22	43117235	A4GALT	NM_017436		0.579215	-2.73527	3.87592	0.00164743	0.409621	-1.11749
cg13345558	chr5	40796738	PRKAA1;PRKAA1	NM_206907;NM_006251		-0.277922	1.38191	-3.87541	0.00164907	0.409621	-1.11827
cg17329534	chr1	154980743	ZBTB7B	NM_015872	Promoter_Associated_Cell_type_specific	-0.288602	-1.74696	-3.87488	0.0016508	0.409621	-1.11908
cg08468401	chr3	14303131			Unclassified	-0.911649	-1.59013	-3.87482	0.00165101	0.409621	-1.11917
cg24229276	chr20	36931287	BPI	NM_001725		-0.263876	-2.25748	-3.87467	0.00165152	0.409621	-1.11941
cg26916862	chr7	63361617				-0.515337	-0.971422	-3.87453	0.00165195	0.409621	-1.11962
cg26601922	chr3	50243174	SLC38A3	NM_006841	Unclassified_Cell_type_specific	0.234994	-3.56914	3.87442	0.00165231	0.409621	-1.11978
cg05323709	chr19	45753380	MARK4	NM_031417		-0.326916	3.32038	-3.87385	0.00165418	0.40984	-1.12066
cg25380755	chr11	68170978	LRP5	NM_002335		0.43036	3.22067	3.87234	0.00165916	0.409864	-1.12299
cg18308535	chr19	18652534	FKBP8	NM_012181		0.360924	3.27833	3.87232	0.00165922	0.409864	-1.12302
cg07838270	chr16	86861522				0.501513	0.738432	3.87214	0.00165981	0.409864	-1.12329
cg03080043	chr16	88551264	ZFPM1	NM_153813		0.283562	3.27552	3.87192	0.00166054	0.409864	-1.12363
cg12460870	chr7	1293669			Unclassified_Cell_type_specific	-0.464341	0.604932	-3.87158	0.00166165	0.409864	-1.12415
cg15193461	chr17	42977049	CCDC103;EFTUD2;EFTUD2	NM_213607;NM_004247;NM_001142605	Promoter_Associated	-0.290239	-2.49163	-3.87097	0.00166366	0.409864	-1.12509
cg00093542	chr8	27144453	TRIM35	NM_171982	Unclassified_Cell_type_specific	-0.413126	0.125929	-3.87084	0.00166408	0.409864	-1.12528
cg06953252	chr1	40782906	COL9A2;COL9A2	NM_001852;NM_001852		1.21342	-3.3995	3.8707	0.00166454	0.409864	-1.1255
cg09357935	chr11	20626264	SLC6A5	NM_004211		-0.488224	-2.61713	-3.87053	0.0016651	0.409864	-1.12576
cg02905118	chr12	124458211	ZNF664;ZNF664;CCDC92	NM_152437;NM_152437;NM_025140		0.320692	-2.84018	3.86908	0.00166991	0.409864	-1.128
cg14707353	chr2	201465663	AOX1	NM_001159		0.23777	3.63214	3.86845	0.00167198	0.409864	-1.12896
cg02309301	chr13	107570442			Promoter_Associated	0.289767	-5.13	3.86804	0.00167336	0.409864	-1.12959
cg05136329	chr7	2753729	AMZ1	NM_133463		-0.568452	1.83815	-3.86797	0.00167358	0.409864	-1.1297
cg18568843	chr6	52535550	TMEM14A	NM_014051	Promoter_Associated	-0.423204	-2.78418	-3.86768	0.00167455	0.409864	-1.13015
cg23649004	chr22	38851332	KCNJ4	NM_152868		0.604041	-4.05524	3.86727	0.00167589	0.409864	-1.13077
cg07956775	chr10	105212289	CALHM2;CALHM2	NM_015916;NR_024552	Promoter_Associated	-0.255678	-2.79865	-3.86721	0.00167608	0.409864	-1.13086
cg15943335	chr8	113655436	CSMD3;CSMD3;CSMD3;MIR2053	NM_198124;NM_052900;NM_198123;NR_031745		-0.513329	2.24548	-3.86715	0.00167629	0.409864	-1.13095
cg26646558	chr16	34441787				-0.65152	1.34522	-3.86708	0.00167653	0.409864	-1.13106
cg05945059	chr18	56940463	RAX;RAX	NM_013435;NM_013435	Unclassified	0.385043	-0.948342	3.86649	0.0016785	0.409864	-1.13197
cg25662822	chr3	116755155				-0.404225	1.45112	-3.86642	0.00167873	0.409864	-1.13208
cg02970696	chr3	125076372	ZNF148	NM_021964	Promoter_Associated	0.991502	-0.778528	3.86638	0.00167887	0.409864	-1.13214
cg00292001	chr3	46853850			Unclassified_Cell_type_specific	0.208357	-0.551242	3.86603	0.00168003	0.409864	-1.13268
cg11694987	chr7	1443857				-0.413115	-2.14281	-3.86582	0.00168072	0.409864	-1.133
cg08800878	chr2	73152809	EMX1	NM_004097		0.427949	-1.74286	3.86543	0.00168201	0.409864	-1.13359
cg18155267	chr8	1860385	ARHGEF10	NM_014629		-0.754907	2.44311	-3.86536	0.00168227	0.409864	-1.13371
cg19607092	chr19	38904860	RASGRP4;RASGRP4;RASGRP4;RASGRP4;RASGRP4;RASGRP4;RASGRP4	NM_001146205;NM_001146207;NM_001146204;NM_170604;NM_001146202;NM_001146203;NM_001146206		0.263035	3.86831	3.86524	0.00168265	0.409864	-1.13389
cg26472118	chr5	72676798				0.504546	-4.21183	3.86518	0.00168284	0.409864	-1.13397
cg00536080	chr19	13409931	CACNA1A;CACNA1A	NM_001127222;NM_001127221		0.393691	0.231748	3.86491	0.00168376	0.409864	-1.1344
cg03099728	chr19	58716135	ZNF274;ZNF274;ZNF274	NM_133502;NM_016325;NM_016324		0.251887	3.00162	3.86451	0.00168509	0.409864	-1.13501
cg25870396	chr11	61880123			Unclassified_Cell_type_specific	0.68379	-2.71378	3.86439	0.00168549	0.409864	-1.1352
cg26877715	chr20	37353907	SLC32A1	NM_080552		0.694778	-4.04499	3.86439	0.0016855	0.409864	-1.1352
cg09226786	chr7	96622204	DLX6AS	NR_015448		-0.304604	-1.74884	-3.86427	0.00168588	0.409864	-1.13537
cg00296189	chr8	141520896	CHRAC1;CHRAC1	NR_023360;NM_017444	Promoter_Associated	-0.402344	-3.22745	-3.86375	0.00168762	0.410047	-1.13617
cg18942985	chr2	128523110	WDR33;WDR33;WDR33	NM_018383;NM_001006622;NM_001006623		0.305519	3.30797	3.86231	0.00169245	0.410682	-1.13839
cg09840623	chr2	42396402	EML4;EML4	NM_019063;NM_001145076	Promoter_Associated	-1.21798	-2.58409	-3.86219	0.00169285	0.410682	-1.13857
cg18132852	chr10	102792581	SFXN3	NM_030971		-0.375665	-3.55871	-3.86209	0.0016932	0.410682	-1.13873
cg01341755	chr7	91764339	CYP51A1;CYP51A1	NM_001146152;NM_000786	Promoter_Associated	0.531197	-4.16181	3.86143	0.0016954	0.410975	-1.13974
cg13560452	chr6	137813584	OLIG3;OLIG3	NM_175747;NM_175747		0.569882	-0.559904	3.86031	0.00169918	0.411049	-1.14146
cg03829734	chr5	16082260	2017-03-11	NM_001102562		-0.320066	2.58207	-3.86015	0.00169973	0.411049	-1.14172
ch.16.1297358F	chr16	58601671	CNOT1;CNOT1	NM_206999;NM_016284		-0.504501	-3.41376	-3.86005	0.00170007	0.411049	-1.14187
cg06927900	chr7	1753447	ELFN1	NM_001128636		0.450457	1.48042	3.85981	0.00170087	0.411049	-1.14223
cg25738340	chr17	77174962	HRNBP3	NM_001082575		-0.303303	1.46509	-3.85943	0.00170213	0.411049	-1.14281
cg13634653	chr15	78552612				-0.336105	3.69365	-3.85932	0.00170252	0.411049	-1.14299
cg14972827	chr6	17045947				-0.366398	1.6259	-3.85928	0.00170266	0.411049	-1.14305
cg24756105	chr18	76271399				-0.489599	2.47748	-3.8588	0.00170426	0.411049	-1.14378
cg09350798	chr11	121322954	SORL1	NM_003105	Promoter_Associated	0.45241	-4.18823	3.85842	0.00170557	0.411049	-1.14437
cg25606780	chr3	47397852				-0.47247	3.59273	-3.8584	0.00170561	0.411049	-1.14439
cg04457196	chr2	164593264	FIGN	NM_018086		0.340114	-3.04765	3.85775	0.00170782	0.411135	-1.14539
cg06904667	chr5	176160570				0.472805	1.78263	3.85766	0.00170812	0.411135	-1.14553
cg17311074	chr15	71507695	THSD4	NM_024817		0.404553	-0.82051	3.85742	0.00170894	0.411135	-1.1459
cg12974832	chr8	121666457	SNTB1	NM_021021		0.385681	3.99058	3.85693	0.00171059	0.411294	-1.14665
cg10360323	chr17	41437877			Promoter_Associated	0.952046	-4.01436	3.85627	0.00171284	0.411472	-1.14767
cg01671681	chr3	155421735	PLCH1	NM_014996		-0.477793	1.42499	-3.85609	0.00171344	0.411472	-1.14794
cg02997982	chr19	41082291	SHKBP1;SPTBN4	NM_138392;NM_020971	Promoter_Associated	0.355301	-2.75693	3.85584	0.00171431	0.411472	-1.14834
cg09234567	chr15	72489828	GRAMD2	NM_001012642	Gene_Associated	0.513018	-3.31737	3.85543	0.00171569	0.411565	-1.14896
cg18286850	chr3	133464713	TF	NM_001063		0.479485	-1.3171	3.85449	0.0017189	0.411741	-1.15041
cg27315947	chr21	34915270	GART;GART;SON;GART;GART;SON	NM_175085;NM_001136005;NM_138927;NM_000819;NM_001136006;NM_032195	Unclassified	-0.416347	-4.93228	-3.85433	0.00171944	0.411741	-1.15066
cg19203800	chr22	49088904	FAM19A5;FAM19A5	NM_015381;NM_001082967		-0.283539	3.80782	-3.85382	0.00172119	0.411741	-1.15144
cg08615354	chr5	38468217				-0.502298	2.18307	-3.85362	0.00172187	0.411741	-1.15175
cg26761110	chr12	111855897	SH2B3	NM_005475		0.372051	3.16205	3.85347	0.00172236	0.411741	-1.15197
cg15765398	chr21	46409994				0.380645	1.2035	3.85347	0.00172237	0.411741	-1.15197
cg15480475	chr11	8060060	TUB	NM_003320		0.332261	2.31218	3.85304	0.00172386	0.411859	-1.15264
cg18303049	chr12	118407329	KSR2	NM_173598		0.958006	-3.10553	3.85251	0.00172566	0.411999	-1.15345
cg04229930	chr2	224433836				-0.779136	-2.13952	-3.85143	0.00172936	0.411999	-1.15512
cg14826683	chr1	153013830	SPRR2D	NM_006945		-0.378978	2.93591	-3.85113	0.0017304	0.411999	-1.15558
cg13139630	chr21	46438065			Unclassified_Cell_type_specific	0.282579	-0.466329	3.85056	0.00173234	0.411999	-1.15645
cg18117847	chr7	50443901	IKZF1	NM_006060		-0.254087	2.41849	-3.85054	0.00173243	0.411999	-1.15649
cg03671123	chr15	77175742	SCAPER	NM_020843		0.263847	4.05191	3.85048	0.0017326	0.411999	-1.15657
cg02671750	chr20	29845272	DEFB115	NM_001037730		-0.844362	-2.71698	-3.85043	0.0017328	0.411999	-1.15666
cg16468843	chr3	10370624	ATP2B2;ATP2B2	NM_001683;NM_001001331	Unclassified_Cell_type_specific	0.463311	2.5845	3.84991	0.00173459	0.411999	-1.15746
cg27379109	chr5	74907287				0.379932	-1.18851	3.84987	0.00173471	0.411999	-1.15751
cg08307963	chr1	147245485	GJA5	NM_005266		-0.520138	-3.74764	-3.84978	0.00173504	0.411999	-1.15766
cg10027091	chr6	92147897				-0.301394	2.47541	-3.8496	0.00173565	0.411999	-1.15793
cg16326134	chr7	6486951	DAGLB;DAGLB	NM_001142936;NM_139179	Unclassified	-0.463461	-5.04122	-3.84933	0.00173656	0.411999	-1.15834
cg16101493	chr5	145717140	POU4F3	NM_002700		-0.323414	-2.56297	-3.84891	0.00173803	0.411999	-1.15899
cg02625804	chr1	15202649	KIAA1026;KIAA1026	NM_201628;NM_015209		-0.393557	-0.957863	-3.84882	0.00173834	0.411999	-1.15913
cg20836669	chr16	14165521	MKL2	NM_014048	Promoter_Associated	-0.225707	-3.39381	-3.84797	0.00174125	0.412442	-1.16043
cg12221574	chr17	30772472	PSMD11	NM_002815		0.468241	-4.80246	3.8477	0.0017422	0.412442	-1.16085
cg22426938	chr7	1423890				-0.267582	2.56028	-3.84731	0.00174355	0.412527	-1.16145
cg07234199	chr20	37059825	LOC388796;LOC388796;SNORA71C	NR_027241;NR_015366;NR_003017		-0.297076	2.14116	-3.84645	0.00174653	0.412814	-1.16278
cg07629125	chr13	58299015	PCDH17	NM_001040429		-0.510406	1.30303	-3.8461	0.00174774	0.412814	-1.16331
cg23878202	chr11	118924234	HYOU1;HYOU1	NM_006389;NM_001130991		0.374832	4.3	3.8461	0.00174775	0.412814	-1.16332
cg04454576	chr11	2293260	ASCL2	NM_005170		0.341016	2.08415	3.84549	0.00174984	0.413072	-1.16424
cg18496653	chr21	38593042			Promoter_Associated	1.14555	-3.83422	3.84503	0.00175146	0.413221	-1.16497
cg08426891	chr11	4686966				-0.25764	2.9562	-3.84389	0.0017554	0.413915	-1.16671
cg03962359	chr6	154166263				-0.283264	1.09835	-3.8435	0.00175678	0.414005	-1.16732
cg06840283	chr15	52588020	MYO5C	NM_018728	Unclassified	0.396621	-4.02928	3.84265	0.00175975	0.414469	-1.16863
cg24465469	chr1	214724440	PTPN14	NM_005401	Unclassified_Cell_type_specific	0.43019	-2.22476	3.84083	0.0017661	0.41536	-1.17142
cg18705808	chr7	1588284	TMEM184A	NM_001097620	Unclassified_Cell_type_specific	0.6907	0.237896	3.84033	0.00176786	0.41536	-1.17219
cg20820759	chr2	121501069				-0.470977	2.81495	-3.84013	0.00176856	0.41536	-1.1725
cg13876776	chr2	88355401	KRCC1	NM_016618	Promoter_Associated	-0.273057	-4.05941	-3.84007	0.00176877	0.41536	-1.1726
cg12953420	chr14	22314416			Unclassified	-0.431579	2.38698	-3.83922	0.00177176	0.41536	-1.1739
cg04539957	chr20	44650068	SLC12A5	NM_001134771	Unclassified	0.568582	1.43557	3.83918	0.00177188	0.41536	-1.17396
cg23212445	chr2	176928222				-0.756799	0.864286	-3.8388	0.00177324	0.41536	-1.17455
cg00163727	chr6	98989775				-0.390251	1.89316	-3.83864	0.0017738	0.41536	-1.1748
cg00752016	chr17	36859611				-0.350312	-3.7183	-3.83862	0.00177384	0.41536	-1.17481
cg17816357	chr7	124430776				-0.401488	-0.493083	-3.83844	0.00177451	0.41536	-1.1751
cg10752604	chr11	115524421				-0.342011	2.76747	-3.83842	0.00177454	0.41536	-1.17512
cg02830351	chr20	1374350	FKBP1A;FKBP1A	NM_054014;NM_000801		-0.453317	2.94779	-3.83807	0.00177578	0.415415	-1.17566
cg16046980	chr12	53342890	KRT18;KRT18;KRT18	NM_000224;NM_000224;NM_199187	Unclassified_Cell_type_specific	-0.938939	-3.52439	-3.83771	0.00177708	0.415485	-1.17623
cg06727955	chr17	72971533				-0.387613	3.14823	-3.8373	0.00177852	0.415588	-1.17686
cg17250993	chr4	24958390	CCDC149	NM_173463		-0.30553	3.49497	-3.83565	0.00178432	0.416549	-1.17938
cg04720797	chr5	140480223	PCDHB3	NM_018937	Unclassified_Cell_type_specific	-0.648641	1.60043	-3.83533	0.00178547	0.416549	-1.17988
cg13030582	chr17	19290708	MFAP4	NM_002404		0.243775	-0.339658	3.83528	0.00178564	0.416549	-1.17996
cg02279147	chr8	87243677	SLC7A13	NM_138817		-0.627017	2.46626	-3.83476	0.0017875	0.416614	-1.18077
cg11631547	chr11	113669901	USP28	NM_020886		-0.207971	3.39729	-3.83438	0.00178883	0.416614	-1.18134
cg11854777	chr2	131597644				-0.329583	1.56137	-3.83397	0.00179029	0.416614	-1.18198
cg01445325	chr7	74510954	GTF2IRD2B	NM_001003795		0.858384	1.96661	3.8338	0.00179088	0.416614	-1.18223
cg24118894	chr19	42445059				0.564459	-4.04541	3.8329	0.00179408	0.416614	-1.18362
cg11574745	chr6	5087031	PPP1R3G;PPP1R3G	NM_001145115;NM_001145115		0.483154	0.711516	3.83271	0.00179479	0.416614	-1.18393
cg22013564	chr7	100743832				-0.374553	-2.91338	-3.8327	0.00179483	0.416614	-1.18394
cg05189804	chr11	123065246	ASAM	NM_024769	Unclassified_Cell_type_specific	0.433291	1.09744	3.83241	0.00179585	0.416614	-1.18438
cg26514337	chr18	57026503	LMAN1;LMAN1	NM_005570;NM_005570	Promoter_Associated	-0.646888	-1.62431	-3.83234	0.00179609	0.416614	-1.18449
cg23097509	chr1	21113554	HP1BP3	NM_016287	Promoter_Associated	0.417744	-4.20698	3.8322	0.00179658	0.416614	-1.1847
cg05364211	chr1	213188787	ANGEL2	NM_144567	Promoter_Associated	-0.402269	-3.01814	-3.8321	0.00179697	0.416614	-1.18486
cg02101486	chr7	96652245	DLX5	NM_005221		-0.345153	-3.51189	-3.83155	0.0017989	0.416718	-1.1857
cg06791695	chr17	80859946	TBCD	NM_005993		-0.527869	3.47044	-3.83066	0.00180211	0.416718	-1.18708
cg16563819	chr1	43854997	MED8;C1orf84;MED8	NM_052877;NM_001012961;NM_201542		-0.373435	-2.88556	-3.83054	0.00180251	0.416718	-1.18725
cg25987452	chr13	20531342	ZMYM2;ZMYM2	NM_003453;NM_197968	Promoter_Associated	0.65195	-0.133453	3.83027	0.0018035	0.416718	-1.18768
cg07894352	chr19	44763993	ZNF233	NM_181756	Promoter_Associated_Cell_type_specific	0.541959	-1.12875	3.82969	0.00180555	0.416718	-1.18857
cg17139861	chr4	123304626	ADAD1;ADAD1;ADAD1	NM_001159285;NM_001159295;NM_139243		0.341949	2.59275	3.82947	0.00180635	0.416718	-1.18891
cg17317962	chr17	79478839	ACTG1	NM_001614		-0.277536	-5.77614	-3.82931	0.00180691	0.416718	-1.18915
cg07379055	chr19	12305553				0.38597	0.161328	3.82914	0.00180754	0.416718	-1.18942
cg24302133	chr1	181770173	CACNA1E	NM_000721		-0.607474	3.39044	-3.82912	0.00180762	0.416718	-1.18945
cg04009860	chr15	101853297	PCSK6;PCSK6;PCSK6;PCSK6	NM_138321;NM_002570;NM_138319;NM_138320		0.254889	3.2003	3.82894	0.00180824	0.416718	-1.18972
cg04855494	chr3	9027277	SRGAP3;SRGAP3	NM_001033117;NM_014850		-0.301909	4.42539	-3.82871	0.00180906	0.416718	-1.19007
cg11934394	chr12	53215390	KRT79	NM_175834		-0.351217	1.70187	-3.82844	0.00181005	0.416718	-1.19049
cg10674438	chr3	24145617	LOC152024	NR_026834		-0.372635	2.65945	-3.82794	0.00181186	0.416718	-1.19127
cg11853667	chr3	11760797	VGLL4	NM_014667		-0.252571	-4.03406	-3.82793	0.00181188	0.416718	-1.19128
cg17705731	chr13	72695062				-0.470772	2.16797	-3.82776	0.00181249	0.416718	-1.19154
cg15504047	chr9	140190867				0.314022	2.91755	3.82743	0.0018137	0.416718	-1.19206
cg03476722	chr17	3789206	CAMKK1;CAMKK1;CAMKK1	NM_172207;NM_172206;NM_032294		0.290029	2.43501	3.82688	0.00181567	0.416718	-1.1929
cg13856825	chr9	80765076				0.343533	2.72397	3.82613	0.00181838	0.416718	-1.19406
cg12869623	chr17	9548898	USP43	NM_153210	Unclassified	-0.43009	-3.60675	-3.82604	0.00181869	0.416718	-1.19419
cg23916496	chr10	85997314	LRIT1	NM_015613		0.27981	1.99032	3.8257	0.00181991	0.416718	-1.19471
cg06916670	chr1	202829945	LOC148709	NR_002929		0.487206	1.64662	3.82555	0.00182044	0.416718	-1.19494
cg15190401	chr5	88179496	MEF2C;MEF2C	NM_002397;NM_001131005	Unclassified_Cell_type_specific	0.388973	-3.76858	3.82527	0.00182148	0.416718	-1.19538
cg07758904	chr9	115652824	SLC46A2	NM_033051		0.944267	-2.60157	3.8245	0.00182427	0.416718	-1.19657
cg05617307	chr10	121413182	BAG3	NM_004281	Promoter_Associated	-0.255254	1.73471	-3.82428	0.00182506	0.416718	-1.19691
cg20822990	chr1	17338766	ATP13A2;ATP13A2;ATP13A2	NM_022089;NM_001141974;NM_001141973	Promoter_Associated	-0.268118	-1.03864	-3.824	0.00182606	0.416718	-1.19733
cg20551517	chr17	47046292	GIP	NM_004123		0.414831	3.69586	3.82399	0.0018261	0.416718	-1.19735
cg22932336	chr19	4535070	PLIN5	NM_001013706		0.808342	-0.695102	3.82372	0.00182708	0.416718	-1.19776
cg25784617	chr3	39323539	CX3CR1;CX3CR1	NM_001171174;NM_001171171		-0.446602	2.23567	-3.82319	0.00182901	0.416718	-1.19858
cg03074663	chr7	99728719			Unclassified_Cell_type_specific	-0.463774	-3.74347	-3.82314	0.00182917	0.416718	-1.19865
cg00732378	chr16	55021073				0.413653	0.211759	3.82267	0.00183088	0.416718	-1.19938
cg05423529	chr1	98511908	MIR137	NR_029679	Unclassified_Cell_type_specific	-0.286161	-3.31734	-3.82246	0.00183167	0.416718	-1.19971
cg07115817	chr1	4068511				0.295791	4.15946	3.82131	0.00183584	0.416718	-1.20148
cg13433687	chr9	26293669				-0.407494	3.24065	-3.82085	0.00183752	0.416718	-1.20219
cg08540829	chr10	105979709	C10orf79;MIR609	NM_025145;NR_030340		-0.229009	2.77813	-3.82081	0.00183768	0.416718	-1.20226
cg15896301	chr5	118788229	HSD17B4;HSD17B4	NM_000414;NM_000414	Promoter_Associated	-0.355737	-3.65742	-3.82053	0.00183869	0.416718	-1.20268
cg04427437	chr3	3081722	CNTN4;CNTN4;CNTN4;CNTN4	NM_175613;NM_175612;NM_175612;NM_175607		-0.335623	2.73947	-3.82051	0.00183875	0.416718	-1.20271
cg02160738	chr11	60961816				-0.656097	2.61778	-3.82013	0.00184015	0.416718	-1.2033
cg04739401	chr11	65627792	MUS81	NM_025128	Promoter_Associated	-0.26921	-4.54376	-3.82	0.00184061	0.416718	-1.20349
cg26947834	chr22	41601266	L3MBTL2	NM_031488	Promoter_Associated	-0.563937	-3.93696	-3.81961	0.00184205	0.416718	-1.2041
cg21289437	chr13	112692270				-0.383835	3.19968	-3.81953	0.00184233	0.416718	-1.20422
cg00909976	chr17	47785292	SLC35B1	NM_005827	Promoter_Associated	-0.731138	-5.36049	-3.81937	0.00184291	0.416718	-1.20446
cg10639933	chr3	39426101	SLC25A38	NM_017875	Promoter_Associated	-0.400129	-0.645573	-3.81896	0.00184442	0.416718	-1.2051
cg12187624	chr19	13226110	TRMT1;TRMT1;TRMT1	NM_001142554;NM_017722;NM_001136035		0.343133	3.13682	3.8187	0.00184537	0.416718	-1.2055
cg21483110	chr19	34112288	CHST8;CHST8	NM_001127895;NM_001127896		0.370485	-1.53189	3.81837	0.00184657	0.416718	-1.206
cg06574757	chr3	160588268	PPM1L	NM_139245		-0.561568	3.32162	-3.81824	0.00184707	0.416718	-1.20621
cg14164839	chr1	26823481				0.37443	1.50282	3.81811	0.00184753	0.416718	-1.20641
cg24341615	chr19	675741	FSTL3	NM_005860	Unclassified_Cell_type_specific	-0.377171	-0.755082	-3.81811	0.00184754	0.416718	-1.20641
cg24531022	chr5	102201825	PAM;PAM;PAM;PAM;PAM;PAM;PAM;PAM	NM_138821;NM_138821;NM_138766;NM_138822;NM_000919;NM_000919;NM_138822;NM_138766	Unclassified_Cell_type_specific	0.850982	-1.61051	3.81808	0.00184766	0.416718	-1.20646
cg00507945	chr5	180614561			Promoter_Associated	-0.329114	-1.67824	-3.81793	0.00184818	0.416718	-1.20668
cg05945230	chr17	12425767				-0.869002	1.36989	-3.81787	0.0018484	0.416718	-1.20677
cg00305774	chr1	1361077	TMEM88B	NM_001146685	Unclassified_Cell_type_specific	0.32809	2.6956	3.81772	0.00184897	0.416718	-1.20701
cg21664281	chr3	193561005				-0.406015	0.779474	-3.81754	0.00184963	0.416718	-1.20729
cg08642292	chr15	33873247	RYR3	NM_001036		-0.306498	2.81203	-3.81645	0.00185363	0.417002	-1.20896
cg14100398	chr7	11860398	THSD7A	NM_015204		-0.291018	2.99147	-3.81605	0.00185511	0.417002	-1.20959
cg13862682	chr9	12776046	C9orf150	NM_203403	Unclassified_Cell_type_specific	0.586425	-3.8876	3.81604	0.00185515	0.417002	-1.2096
cg26019250	chr11	44335005				0.32295	-1.81139	3.81593	0.00185555	0.417002	-1.20977
cg25999578	chr7	27205514	HOXA9	NM_152739		0.411999	-2.68161	3.81583	0.00185591	0.417002	-1.20992
cg07292816	chr17	60457116	EFCAB3;EFCAB3	NM_001144933;NM_173503		0.316007	3.67715	3.8151	0.00185861	0.41721	-1.21105
cg12841600	chr6	30520279	GNL1	NM_005275		0.431399	3.10038	3.81503	0.00185885	0.41721	-1.21115
cg23218567	chr7	72396499	POM121	NM_172020	Promoter_Associated	-0.489673	-2.86319	-3.81432	0.00186147	0.417366	-1.21224
cg24144083	chr3	36805814			Unclassified_Cell_type_specific	-0.617753	-2.20865	-3.81408	0.00186237	0.417366	-1.21262
cg25962657	chr7	75936633				0.275071	2.50192	3.81345	0.00186472	0.417366	-1.2136
cg19871173	chr1	229997842				-0.288641	1.62202	-3.81307	0.00186611	0.417366	-1.21418
cg25732426	chr21	46294058	PTTG1IP	NM_004339	Promoter_Associated	-0.551426	-3.9132	-3.81294	0.0018666	0.417366	-1.21438
cg26985289	chr1	9884622	CLSTN1;CLSTN1	NM_014944;NM_001009566		0.48087	-1.53038	3.81279	0.00186716	0.417366	-1.21461
cg19083659	chr1	100877610	CDC14A;CDC14A;CDC14A	NM_003672;NM_033312;NM_033313		0.354796	3.51803	3.81274	0.00186735	0.417366	-1.21469
cg02968918	chr4	184908541	STOX2	NM_020225		-0.690221	1.26714	-3.81267	0.00186759	0.417366	-1.21479
cg12582028	chr1	151736699	OAZ3;MRPL9	NM_001134939;NM_031420	Promoter_Associated	0.643009	1.43223	3.81227	0.00186908	0.417473	-1.21541
cg08264906	chr1	23197180	EPHB2;EPHB2	NM_004442;NM_017449		0.387269	2.17197	3.81162	0.0018715	0.417657	-1.21641
cg21114334	chr6	29720137	IFITM4P	NR_001590	Promoter_Associated	-0.515888	-1.47314	-3.81151	0.00187191	0.417657	-1.21659
cg17903275	chr1	20616496	VWA5B1	NM_001039500		0.269601	3.59847	3.81068	0.00187497	0.418104	-1.21786
cg12068916	chr8	17267342	MTMR7	NM_004686		-0.291608	1.94483	-3.81038	0.0018761	0.418104	-1.21832
cg26259758	chr13	100609125				0.299981	-4.52518	3.81012	0.00187706	0.418104	-1.21872
cg20164479	chr17	10325617	MYH8	NM_002472		-0.69426	2.84628	-3.80953	0.00187927	0.418104	-1.21963
cg21994818	chr8	96805352				-0.522354	1.09472	-3.8089	0.00188164	0.418104	-1.22061
cg05998672	chr11	986408	AP2A2	NM_012305		0.42009	3.53773	3.80889	0.00188165	0.418104	-1.22062
cg12473009	chr17	7983072	ALOX12B	NM_001139	Unclassified	-0.32059	-5.18061	-3.80857	0.00188288	0.418104	-1.22112
cg25155298	chr6	42408281	TRERF1	NM_033502		0.327325	2.02104	3.80779	0.00188576	0.418104	-1.22231
cg11859384	chr17	80120422	CCDC57	NM_198082		0.367848	4.14312	3.80766	0.00188625	0.418104	-1.22251
cg24860534	chr1	227506868	CDC42BPA;CDC42BPA	NM_014826;NM_003607		0.759852	-0.0489671	3.80765	0.00188629	0.418104	-1.22253
cg19135352	chr17	16176891	PIGL	NM_004278		0.34554	2.96361	3.80764	0.00188635	0.418104	-1.22256
cg05161082	chr12	21680409	C12orf39	NM_030572	Unclassified	0.465006	-3.77449	3.80746	0.00188701	0.418104	-1.22283
cg08714996	chr5	140729928	PCDHGB1;PCDHGA2;PCDHGA1;PCDHGB1;PCDHGA3	NM_018922;NM_018915;NM_018912;NM_032095;NM_018916	Unclassified	-0.515591	-0.181851	-3.80744	0.00188707	0.418104	-1.22285
cg16344850	chr17	80884898	TBCD	NM_005993		0.416278	3.51891	3.80719	0.00188802	0.418104	-1.22324
cg06339573	chr7	157372262	PTPRN2;PTPRN2;PTPRN2	NM_002847;NM_130842;NM_130843		-0.6114	3.1355	-3.80666	0.00189	0.418106	-1.22406
cg10969997	chr14	104842040				0.320022	3.38793	3.80588	0.00189295	0.418106	-1.22527
cg23325948	chr5	169011174	CCDC99	NM_017785		-0.275441	-4.91129	-3.80565	0.00189382	0.418106	-1.22563
cg18956825	chr7	63363033				0.604929	1.97634	3.80563	0.0018939	0.418106	-1.22566
cg12768250	chr20	5107385	CDS2;PCNA	NM_003818;NM_002592	Promoter_Associated	-0.355304	-3.41819	-3.80559	0.00189405	0.418106	-1.22572
cg08226747	chr6	31648650	LY6G5C	NM_025262	Promoter_Associated	-0.479989	-2.94005	-3.80554	0.0018942	0.418106	-1.22578
cg07087859	chr20	62102803	KCNQ2;KCNQ2;KCNQ2;KCNQ2;KCNQ2	NM_172108;NM_172106;NM_172107;NM_172109;NM_004518	Unclassified_Cell_type_specific	0.44901	-2.56022	3.80531	0.00189508	0.418106	-1.22614
cg04541368	chr5	92909429	FLJ42709;FLJ42709	NR_021490;NR_021491		0.668701	-3.63204	3.80498	0.00189633	0.418158	-1.22665
cg09915421	chr17	70539405				-0.348049	1.95635	-3.80426	0.00189904	0.418448	-1.22777
cg09861631	chr1	236767555	HEATR1	NM_018072	Promoter_Associated	-0.376889	-4.15437	-3.8041	0.00189966	0.418448	-1.22802
cg14187678	chr2	162272687	TBR1;TBR1	NM_006593;NM_006593	Unclassified_Cell_type_specific	0.409077	-2.75967	3.80326	0.00190283	0.418707	-1.22931
cg02282640	chr16	81743587	CMIP;CMIP	NM_198390;NM_030629		-0.505865	3.39444	-3.80317	0.00190317	0.418707	-1.22945
cg02197629	chr21	15352848	C21orf81	NR_027270		-0.911863	0.669255	-3.80256	0.00190546	0.418707	-1.23039
cg16863783	chr2	209119814	IDH1	NM_005896	Promoter_Associated	-0.38641	-4.66152	-3.80217	0.00190695	0.418707	-1.23099
cg03521982	chr18	70206471	CBLN2	NM_182511		-0.702056	1.66771	-3.80214	0.00190703	0.418707	-1.23103
cg04140297	chr8	144874841	SCRIB;SCRIB	NM_015356;NM_182706		0.346513	3.1803	3.80209	0.00190723	0.418707	-1.23111
cg00633552	chr5	140742017	PCDHGA4;PCDHGA2;PCDHGB2;PCDHGA1;PCDHGB1;PCDHGA3;PCDHGB2	NM_018917;NM_018915;NM_018923;NM_018912;NM_018922;NM_018916;NM_032096		-0.819395	0.738904	-3.80114	0.00191083	0.418707	-1.23257
cg22288223	chr8	143437988	TSNARE1	NM_145003		0.436424	3.206	3.80071	0.00191249	0.418707	-1.23325
cg06404695	chr18	76148311				-0.245821	1.01189	-3.80066	0.00191267	0.418707	-1.23332
cg02641337	chr4	4867387			Unclassified_Cell_type_specific	0.252617	-1.21405	3.8004	0.00191367	0.418707	-1.23372
cg01354656	chr6	151411710	MTHFD1L	NM_015440		0.272689	2.68878	3.80004	0.00191503	0.418707	-1.23428
cg20786367	chr3	49395925	GPX1;GPX1	NM_000581;NM_201397	Promoter_Associated	-0.260669	-4.72287	-3.80002	0.00191508	0.418707	-1.2343
cg19807257	chr1	46951354				0.622834	-2.96509	3.79999	0.0019152	0.418707	-1.23435
cg17188574	chr3	10805960	LOC285370	NR_027102		0.455549	1.76604	3.79992	0.00191549	0.418707	-1.23447
cg23340214	chr12	106974225				0.33212	-0.483323	3.79963	0.00191658	0.418707	-1.23491
cg20748038	chr10	124713071	C10orf88	NM_024942		-0.467834	-0.208257	-3.79924	0.00191805	0.418707	-1.2355
cg09975715	chr17	8379050	MYH10	NM_005964		0.279943	3.37362	3.7991	0.0019186	0.418707	-1.23573
cg14276133	chr9	89061100				-0.313165	1.95832	-3.7981	0.0019224	0.418707	-1.23726
cg20921712	chr19	46418849	NANOS2	NM_001029861		-0.512545	2.37747	-3.79751	0.00192467	0.418707	-1.23818
cg23429036	chr2	215369157	VWC2L	NM_001080500		-0.378015	1.307	-3.79689	0.00192703	0.418707	-1.23913
cg04861460	chr10	102499989			Unclassified_Cell_type_specific	0.824355	-4.55237	3.79665	0.00192795	0.418707	-1.2395
cg12132563	chr17	79918083	NOTUM	NM_178493	Unclassified	0.342967	-4.24478	3.79651	0.00192849	0.418707	-1.23972
cg10116432	chr10	104953276	NT5C2;NT5C2	NM_012229;NM_001134373		-0.358726	-1.44326	-3.79592	0.00193076	0.418707	-1.24064
cg11573566	chr6	1386087			Unclassified_Cell_type_specific	-0.46135	-2.60265	-3.79481	0.00193502	0.418707	-1.24235
cg08823894	chr12	108167969	ASCL4	NM_203436		-0.786605	2.64465	-3.79464	0.00193565	0.418707	-1.2426
cg10608166	chr12	115887445				-0.351032	2.18716	-3.79402	0.00193805	0.418707	-1.24356
cg15032941	chr11	11778177				-0.375378	2.6925	-3.79374	0.00193912	0.418707	-1.24399
cg03945322	chr15	72766609	ARIH1	NM_005744	Promoter_Associated	0.276679	-5.24527	3.79365	0.00193949	0.418707	-1.24414
cg02620694	chr4	46391436	GABRA2;GABRA2	NM_001114175;NM_000807		1.09654	-4.98484	3.79348	0.00194014	0.418707	-1.2444
cg06781656	chr4	3675120				-0.465449	3.11057	-3.79292	0.00194228	0.418707	-1.24526
cg21042902	chr5	176873577	PRR7	NM_030567	Promoter_Associated	-0.426087	-3.12592	-3.79292	0.0019423	0.418707	-1.24527
cg06880735	chr16	87676409	JPH3	NM_020655		-0.33738	2.55063	-3.79181	0.00194656	0.418707	-1.24697
cg23718026	chr3	16555379	RFTN1	NM_015150		-0.293405	-4.63065	-3.79167	0.00194711	0.418707	-1.24719
cg06531916	chr12	121106640				0.485224	2.9576	3.79159	0.00194744	0.418707	-1.24732
cg06787104	chr11	1457119	BRSK2	NM_003957	Unclassified_Cell_type_specific	-0.663222	-0.943212	-3.791	0.00194971	0.418707	-1.24822
cg16030261	chr14	104669590				0.328445	2.60361	3.79085	0.00195029	0.418707	-1.24846
cg25049844	chr21	46933374	COL18A1;COL18A1;COL18A1	NM_030582;NM_130444;NM_130445		-0.304109	1.30894	-3.79073	0.00195075	0.418707	-1.24864
cg16006242	chr17	40087054	TTC25	NM_031421	Promoter_Associated	1.31234	-4.05608	3.79054	0.00195152	0.418707	-1.24894
cg04041568	chr12	132979486				0.48727	1.35974	3.79037	0.00195216	0.418707	-1.2492
cg17341672	chr5	102788121				-0.388184	1.50576	-3.79008	0.0019533	0.418707	-1.24965
cg00805619	chr10	134420623	INPP5A	NM_005539		-0.318785	2.9915	-3.78976	0.00195454	0.418707	-1.25015
cg22115994	chr21	44834701	SIK1	NM_173354		-0.392398	-3.07001	-3.78971	0.0019547	0.418707	-1.25021
cg20442599	chr6	108479500			Unclassified_Cell_type_specific	0.327468	-1.06367	3.78933	0.00195618	0.418707	-1.2508
cg14835517	chr12	113917417				0.436909	-2.94794	3.78851	0.00195937	0.418707	-1.25207
cg12337098	chr5	145484364	PLAC8L1	NM_001029869		0.201163	3.83646	3.78847	0.00195953	0.418707	-1.25213
cg04368076	chr2	3776067			Unclassified	-0.650397	-2.25678	-3.7884	0.00195981	0.418707	-1.25224
cg13645078	chr1	201438647	PHLDA3	NM_012396	Unclassified	-0.205748	-3.20694	-3.78834	0.00196005	0.418707	-1.25233
cg27226538	chr16	89207553	ACSF3;ACSF3;ACSF3	NM_174917;NR_023316;NM_001127214		0.366873	3.7697	3.78828	0.00196029	0.418707	-1.25243
cg20064151	chr1	145438865	TXNIP	NM_006472		-0.388509	-2.51327	-3.78821	0.00196054	0.418707	-1.25253
cg11657203	chr12	41087101	CNTN1;CNTN1	NM_175038;NM_001843		0.237165	-3.15192	3.78811	0.00196094	0.418707	-1.25269
cg21210789	chr8	143545390	BAI1;BAI1	NM_001702;NM_001702		-0.369171	-1.80552	-3.78786	0.00196193	0.418707	-1.25308
cg13643452	chr14	38725650	CLEC14A	NM_175060	Unclassified_Cell_type_specific	0.699021	-2.96299	3.78746	0.00196349	0.418707	-1.2537
cg07996391	chr19	1308161				0.375859	3.12397	3.78735	0.0019639	0.418707	-1.25386
cg20886541	chr10	3180452	PITRM1	NM_014889		-0.299928	2.24721	-3.78722	0.00196442	0.418707	-1.25407
cg03091331	chr19	23654227				-0.410145	-1.47915	-3.78682	0.00196597	0.418707	-1.25468
cg12788078	chr18	43546845	KIAA1632	NM_020964	Promoter_Associated	-0.343103	-5.36986	-3.78658	0.0019669	0.418707	-1.25505
cg26702921	chr15	25333375	SNORD116-21	NR_003335		0.349979	1.9293	3.78508	0.00197279	0.418707	-1.25737
cg04640675	chr16	30572739				1.38212	-2.54864	3.78479	0.0019739	0.418707	-1.25781
cg13617591	chr15	68127296				-0.439336	-2.42698	-3.78475	0.00197407	0.418707	-1.25788
cg02303505	chr8	91592157				-0.422605	1.56275	-3.78456	0.00197481	0.418707	-1.25817
cg18034501	chr3	4043162				0.368551	2.40729	3.78444	0.0019753	0.418707	-1.25836
cg05443795	chr16	87682572	JPH3	NM_020655		-0.64916	2.70862	-3.78432	0.00197575	0.418707	-1.25854
cg10321366	chr15	67132583				0.227455	3.83419	3.7836	0.0019786	0.418707	-1.25966
cg23332689	chr4	987652	IDUA;SLC26A1;SLC26A1;SLC26A1	NM_000203;NM_134425;NM_213613;NM_022042		0.396778	3.92549	3.78358	0.00197867	0.418707	-1.25969
cg16371341	chr5	56469761	GPBP1;GPBP1	NM_022913;NM_001127235	Promoter_Associated	-0.25418	-5.18752	-3.78342	0.00197928	0.418707	-1.25993
cg22737154	chr2	64631614				-0.264267	0.94575	-3.78336	0.00197952	0.418707	-1.26002
cg18513919	chr15	94803071				0.246531	3.66005	3.78308	0.00198062	0.418707	-1.26045
cg05876232	chr2	231279916	SP100;SP100	NM_001080391;NM_003113		0.447467	1.9409	3.78258	0.00198258	0.418707	-1.26122
cg04798930	chr2	37193060	STRN	NM_003162		-0.370836	-5.19001	-3.78244	0.00198314	0.418707	-1.26144
cg10314221	chr15	85174505	SCAND2;SCAND2	NR_004859;NR_003654	Promoter_Associated	-0.295927	-4.2737	-3.78215	0.00198431	0.418707	-1.2619
cg14479704	chr14	62462754	SYT16	NM_031914		-0.486236	2.23481	-3.78198	0.00198498	0.418707	-1.26216
cg20679906	chr20	44333712	WFDC10B;WFDC13;WFDC10B	NM_172006;NM_172005;NM_172131		0.310404	3.8221	3.78178	0.00198576	0.418707	-1.26247
cg09012471	chr3	137907359	ARMC8;ARMC8;ARMC8	NM_015396;NM_213654;NM_014154	Promoter_Associated	-0.264734	-0.382937	-3.78146	0.00198702	0.418707	-1.26296
cg01894064	chr4	154073371	TRIM2	NM_001130067		0.579743	-1.64621	3.78053	0.00199071	0.418707	-1.2644
cg00911776	chr7	130682239	FLJ43663;FLJ43663	NR_015431;NR_024153		-0.483983	1.42549	-3.78043	0.00199109	0.418707	-1.26455
cg18454990	chr7	1178137	C7orf50;C7orf50;C7orf50	NM_032350;NM_001134396;NM_001134395	Promoter_Associated	0.28778	-3.54235	3.78023	0.00199188	0.418707	-1.26486
cg03984502	chr1	151805661	RORC	NM_005060		0.485279	2.37224	3.78023	0.00199189	0.418707	-1.26486
cg02101833	chr2	10471388	HPCAL1;HPCAL1	NM_002149;NM_134421	Promoter_Associated_Cell_type_specific	-0.360414	-3.94791	-3.78015	0.00199221	0.418707	-1.26499
cg16454426	chr8	49984564	C8orf22	NM_001007176		-0.256639	2.70118	-3.77968	0.00199405	0.418707	-1.26571
cg00071391	chr4	126560514				0.41012	3.73775	3.77887	0.00199729	0.418707	-1.26697
cg17272331	chr6	101328506	ASCC3;ASCC3	NM_006828;NM_022091	Promoter_Associated	-0.347907	-4.86791	-3.77877	0.00199765	0.418707	-1.26711
cg22220710	chr18	7011217	LAMA1	NM_005559		-0.766432	0.778674	-3.77857	0.00199848	0.418707	-1.26743
cg26371957	chr12	739280	NINJ2	NM_016533	Unclassified	0.986026	0.964146	3.77838	0.00199921	0.418707	-1.26772
cg02025083	chr17	56064295	VEZF1	NM_007146		0.372206	-2.66697	3.77817	0.00200003	0.418707	-1.26804
cg08023852	chr3	65864381	MAGI1;MAGI1;MAGI1	NM_015520;NM_001033057;NM_004742		-0.46402	1.18583	-3.7777	0.00200192	0.418707	-1.26877
cg26430305	chr1	207277581	C4BPA	NM_000715		-0.357487	1.69927	-3.7774	0.00200313	0.418707	-1.26924
cg22620090	chr6	105400993				0.427806	0.716549	3.77718	0.00200401	0.418707	-1.26958
cg22549231	chr2	10091721	GRHL1	NM_198182	Unclassified	-0.414486	-2.20836	-3.77703	0.00200459	0.418707	-1.26981
cg11611320	chr6	28827692				0.308408	3.63643	3.77686	0.00200528	0.418707	-1.27007
cg15947910	chr4	55708795				-0.364337	3.29319	-3.77663	0.0020062	0.418707	-1.27043
cg25387411	chr7	112090077	IFRD1;IFRD1	NM_001550;NM_001007245	Promoter_Associated	-0.284574	-3.7236	-3.77629	0.00200754	0.418707	-1.27095
cg25637952	chr5	171491194	STK10	NM_005990		0.324404	2.71126	3.77622	0.00200781	0.418707	-1.27105
cg24763869	chr17	3572311	TMEM93;TMEM93;TAX1BP3	NM_001014764;NM_031298;NM_014604	Promoter_Associated	-0.24875	-1.71328	-3.77594	0.00200892	0.418707	-1.27148
cg00870449	chr2	40508306	SLC8A1;SLC8A1;SLC8A1;SLC8A1	NM_001112801;NM_001112802;NM_021097;NM_001112800		-0.367431	1.50296	-3.77574	0.00200973	0.418707	-1.2718
cg03972071	chr18	72917163	ZADH2	NM_175907	Promoter_Associated_Cell_type_specific	0.747654	0.954239	3.7753	0.00201148	0.418707	-1.27247
cg19510792	chr5	16935695	MYO10	NM_012334	Unclassified_Cell_type_specific	0.861513	-5.24966	3.77462	0.0020142	0.418707	-1.27352
cg24054525	chr19	49685846	TRPM4	NM_017636		-0.322812	3.2083	-3.77454	0.00201454	0.418707	-1.27365
cg18755783	chr13	36919905	SPG20;SPG20;SPG20;SPG20	NM_001142296;NM_001142294;NM_015087;NM_001142295	Promoter_Associated	0.33662	-3.01253	3.77427	0.00201563	0.418707	-1.27408
cg05775627	chr12	49690254	PRPH	NM_006262	Unclassified	0.425231	0.754233	3.77404	0.00201652	0.418707	-1.27442
cg00978570	chr1	16303299	ZBTB17	NM_003443	Promoter_Associated	-0.464201	1.03255	-3.77393	0.00201698	0.418707	-1.2746
cg06144990	chr12	50347628	AQP2	NM_000486		-0.405252	-1.49022	-3.7735	0.00201869	0.418707	-1.27526
cg20313753	chr2	165481215				0.396084	3.73061	3.77313	0.00202018	0.418707	-1.27583
cg24959938	chr18	77866767	ADNP2	NM_014913	Promoter_Associated	0.48367	2.51777	3.77285	0.00202131	0.418707	-1.27626
cg23442217	chr1	55972115				-0.411061	2.43268	-3.77276	0.00202168	0.418707	-1.27641
cg07767963	chr17	41978060	MPP2	NM_005374	Unclassified	-0.319491	-4.07627	-3.77274	0.00202174	0.418707	-1.27643
cg14333237	chr8	25054372	DOCK5	NM_024940		0.25195	4.29252	3.77262	0.00202222	0.418707	-1.27662
cg18442830	chr17	2317999	LOC284009	NR_028335		0.253671	2.30576	3.77232	0.00202344	0.418707	-1.27709
cg02580969	chr6	28483341	GPX6	NM_182701		-0.34448	1.12537	-3.77212	0.00202423	0.418707	-1.27739
cg12246945	chr7	139257086	HIPK2;HIPK2	NM_022740;NM_001113239		0.275196	2.0153	3.77172	0.00202585	0.418707	-1.27801
cg09821400	chr10	33654419				-0.413072	0.618972	-3.77171	0.00202591	0.418707	-1.27803
cg26333660	chr8	28625366	INTS9;INTS9;INTS9	NM_001145159;NR_026826;NM_018250		-0.378318	2.34165	-3.77167	0.00202604	0.418707	-1.27808
cg08881785	chr3	155465076				-0.300828	1.56837	-3.77146	0.00202688	0.418707	-1.27841
cg06657944	chr3	176915062	TBL1XR1	NM_024665	Promoter_Associated	0.391995	-3.45266	3.77127	0.00202768	0.418707	-1.27871
cg21295575	chr8	105352067	TM7SF4;TM7SF4	NM_030788;NM_030788		0.525275	-1.45811	3.77126	0.00202771	0.418707	-1.27872
cg05412664	chr7	108096745	NRCAM;NRCAM;NRCAM;NRCAM	NM_005010;NM_001037132;NM_001037132;NM_005010	Unclassified	-0.343723	-2.18407	-3.77088	0.00202925	0.418707	-1.27931
[truncated: 34,329 more rows]

## Sheet: Ln IL10
Probe	chr	pos	UCSC_RefGene_Name	UCSC_RefGene_Accession	Regulatory_Feature_Group	Coef	AveExpr	t	P.Value	adj.P.Val	B
cg23887396	chr17	26699551	SARM1	NM_015077		1.03657	-3.63947	7.56951	3.86689e-06	0.684001	1.3729
cg21963643	chr1	181451911	CACNA1E	NM_000721	Unclassified	-0.395072	-2.71692	-7.40474	4.90301e-06	0.684001	1.28138
cg08998950	chr3	4856199	ITPR1;ITPR1;ITPR1	NM_002222;NM_001099952;NM_001168272		0.477266	2.51254	7.27125	5.95776e-06	0.684001	1.20475
cg16098780	chr10	81107244	PPIF;PPIF	NM_005729;NM_005729	Promoter_Associated	-0.758418	-4.13574	-6.80226	1.20312e-05	0.684001	0.916918
cg08194979	chr14	62229171	SNAPC1;SNAPC1	NM_003082;NM_003082	Promoter_Associated	-0.377228	-4.02955	-6.69049	1.4286e-05	0.684001	0.843829
cg01109462	chr13	53191643	HNRNPA1L2;HNRNPA1L2;HNRNPA1L2;HNRNPA1L2	NM_001011725;NM_001011724;NM_001011724;NM_001011725	Promoter_Associated	-0.551539	-3.90002	-6.66216	1.49259e-05	0.684001	0.825011
cg04645421	chr5	108064041			Unclassified	-0.564094	-4.07741	-6.53984	1.80561e-05	0.684001	0.742434
cg17657594	chr6	28892012	TRIM27	NM_006510	Promoter_Associated	0.378647	-3.91481	6.48505	1.96763e-05	0.684001	0.704726
cg18861001	chr16	49890720				0.584737	-3.65642	6.35821	2.40452e-05	0.684001	0.615682
cg07771338	chr22	19702091	SEPT5;SEPT5	NM_002688;NM_002688	Unclassified_Cell_type_specific	-0.291404	-4.42729	-6.31392	2.58024e-05	0.684001	0.584009
cg09603024	chr20	48599292	SNAI1	NM_005985	Unclassified	0.954295	-4.4248	6.26854	2.77443e-05	0.684001	0.551234
cg23332699	chr15	44069569	ELL3	NM_025165	Promoter_Associated	-0.506565	-4.70907	-6.10803	3.59434e-05	0.684001	0.432712
cg12965198	chr14	23476098	C14orf93;C14orf93;C14orf93	NM_021944;NM_001130706;NM_001130708	Promoter_Associated	-1.2516	-3.23088	-6.08093	3.75621e-05	0.684001	0.412302
cg15028052	chr20	62588587	UCKL1;ZNF512B	NM_017859;NM_020713	Promoter_Associated	-0.417545	-5.45218	-6.04155	4.00536e-05	0.684001	0.382418
cg23206520	chr2	189158094	GULP1	NM_016315		0.439646	2.12152	6.02871	4.09032e-05	0.684001	0.372619
cg12184038	chr5	34617800				-0.392032	2.32627	-6.01491	4.18369e-05	0.684001	0.362063
cg03806038	chr6	149639041	MAP3K7IP2	NM_015093		0.46116	-1.8522	6.01426	4.18816e-05	0.684001	0.361562
cg15852223	chr10	8096372	FLJ45983;GATA3;GATA3;FLJ45983	NR_024255;NM_002051;NM_001002295;NR_024256		-0.292601	-4.90134	-5.95469	4.61834e-05	0.684001	0.315617
cg16868994	chr19	47523585	NPAS1	NM_002517		0.459271	-3.25874	5.92877	4.81983e-05	0.684001	0.29544
cg16115720	chr1	208084415	CD34;CD34	NM_001773;NM_001025109	Unclassified_Cell_type_specific	0.689969	-4.24566	5.87938	5.22967e-05	0.684001	0.256694
cg27141751	chr10	50231850	C10orf72	NM_001031746		0.423028	1.97757	5.85298	5.46369e-05	0.684001	0.23581
cg20718643	chr2	20646775	RHOB	NM_004040	Promoter_Associated	-0.32943	-3.80491	-5.83218	5.65577e-05	0.684001	0.219278
cg11930908	chr13	23500752				0.369453	-2.54702	5.8145	5.82462e-05	0.684001	0.205167
cg15665400	chr2	133428652	LYPD1;LYPD1	NM_144586;NM_001077427		0.384656	-3.83176	5.81378	5.83159e-05	0.684001	0.204593
cg04506728	chr16	53407722			Unclassified_Cell_type_specific	-0.423509	2.40283	-5.77853	6.18462e-05	0.684001	0.176304
cg24988625	chr5	83680066	EDIL3	NM_005711		0.36583	-3.16106	5.76374	6.33945e-05	0.684001	0.164365
cg11126134	chr13	31480304	C13orf33	NM_032849		0.516512	-2.18552	5.7504	6.48247e-05	0.684001	0.153574
cg24964103	chr6	133035379	VNN1	NM_004666		0.334959	0.963899	5.72418	6.77365e-05	0.684001	0.132268
cg04083076	chr1	169452126	SLC19A2	NM_006996		0.399246	1.92345	5.71993	6.82212e-05	0.684001	0.128805
cg19248982	chr3	49967462	MON1A;MON1A	NM_001142501;NM_032355	Promoter_Associated	-0.270481	-4.71286	-5.71207	6.91275e-05	0.684001	0.122388
cg19242851	chr17	143233	RPH3AL	NM_006987	Unclassified_Cell_type_specific	0.383005	-0.986984	5.68755	7.20368e-05	0.684001	0.102303
cg09299076	chr16	89795781	ZNF276;ZNF276	NM_152287;NM_001113525		-0.478642	3.72236	-5.68732	7.20642e-05	0.684001	0.102118
cg06484123	chr19	53107200				0.593125	2.74192	5.67109	7.40611e-05	0.684001	0.0887673
cg21122656	chr6	31783272	HSPA1A;HSPA1L	NM_005345;NM_005527	Promoter_Associated	0.372253	-3.99463	5.65799	7.5716e-05	0.684001	0.0779533
cg22549556	chr8	70042274				-0.394235	2.7522	-5.65206	7.6477e-05	0.684001	0.0730536
cg15153026	chr7	143058944	FAM131B;FAM131B	NM_014690;NM_001031690	Unclassified_Cell_type_specific	-0.407964	-2.59538	-5.63959	7.81038e-05	0.684001	0.0627293
cg09762242	chr11	65408429	SIPA1;SIPA1	NM_153253;NM_006747	Promoter_Associated	-0.315221	-0.876505	-5.62604	7.99138e-05	0.684001	0.0514742
cg20090558	chr2	73403173				0.309737	-4.88091	5.62541	7.99987e-05	0.684001	0.0509522
cg24463664	chr8	38160704	WHSC1L1	NM_023034		-0.266014	3.13365	-5.622	8.04624e-05	0.684001	0.0481092
cg12486944	chr17	80159399	CCDC57	NM_198082		-0.583068	2.36835	-5.60912	8.2235e-05	0.684001	0.0373805
cg24334149	chr2	71175539	ATP6V1B1	NM_001692	Unclassified	0.97249	0.896412	5.6024	8.31777e-05	0.684001	0.031762
cg04811762	chr6	150039439	LATS1	NM_004690	Promoter_Associated	-0.30319	-4.48786	-5.59243	8.45951e-05	0.684001	0.0234239
cg17326769	chr20	30639705	HCK	NM_002110		0.366397	-1.58715	5.58923	8.50551e-05	0.684001	0.0207454
cg01634458	chr16	51168553				-0.287259	-1.75161	-5.57836	8.66384e-05	0.684001	0.0116289
cg07387429	chr1	153234809				0.436501	1.96624	5.57457	8.71986e-05	0.684001	0.00844036
cg01010211	chr22	17956453	CECR2	NM_031413		0.24709	0.165088	5.57354	8.73513e-05	0.684001	0.00757414
cg08918749	chr8	19797445	LPL	NM_000237		0.364817	-2.82347	5.52047	9.561e-05	0.684001	-0.0372849
cg07777224	chr19	58919807	ZNF584	NM_173548	Promoter_Associated	-0.344887	-3.9146	-5.51863	9.59113e-05	0.684001	-0.0388527
cg12254845	chr15	89952272			Unclassified_Cell_type_specific	-0.285771	-3.38522	-5.5129	9.68537e-05	0.684001	-0.0437267
cg02733795	chr6	33422526	ZBTB9;ZBTB9	NM_152735;NM_152735	Promoter_Associated	-0.407928	-2.33362	-5.50005	9.90029e-05	0.684001	-0.0546795
cg06564523	chr12	115174628				0.44503	-3.72842	5.49489	9.98801e-05	0.684001	-0.0590867
cg07667560	chr19	42637805	POU2F2	NM_002698	Promoter_Associated	-0.287023	0.53867	-5.48067	0.000102338	0.684001	-0.0712495
cg12813711	chr2	8395195				-0.254275	3.64346	-5.47399	0.000103516	0.684001	-0.0769807
cg13428213	chr9	98267529	PTCH1;PTCH1;PTCH1;PTCH1;PTCH1;PTCH1;PTCH1	NM_001083607;NM_001083605;NM_000264;NM_001083602;NM_001083606;NM_001083604;NM_001083603		0.550771	3.38884	5.47279	0.00010373	0.684001	-0.0780134
cg11153071	chr17	78748077	RPTOR;RPTOR	NM_001163034;NM_020761		0.623136	2.98257	5.44951	0.000107953	0.684001	-0.0980393
cg17863551	chr19	43856594	CD177	NM_020406		-0.362195	-0.895186	-5.44708	0.000108403	0.684001	-0.10013
cg17326317	chr2	69240950	ANTXR1;ANTXR1;ANTXR1	NM_053034;NM_032208;NM_018153	Unclassified	0.415439	-2.9199	5.44373	0.000109028	0.684001	-0.103023
cg22670147	chr2	115419740	DPP10	NM_020868		0.293618	0.2738	5.43835	0.000110041	0.684001	-0.107674
cg19907812	chr13	112757082				0.413627	3.11439	5.42662	0.000112281	0.684001	-0.117823
cg14669921	chr2	54015318	LOC100302652;ERLEC1;ASB3;ASB3;ERLEC1;ERLEC1	NM_001164165;NM_001127397;NM_016115;NM_145863;NM_001127398;NM_015701		-0.522805	-1.56942	-5.42591	0.000112419	0.684001	-0.118441
cg00499822	chr10	44881551	CXCL12;CXCL12;CXCL12	NM_000609;NM_001033886;NM_199168		0.317172	-2.21291	5.4177	0.000114016	0.684001	-0.125557
cg18952098	chr7	86975087	CROT;TP53TG1;CROT;CROT	NM_021151;NR_015381;NR_026585;NM_001143935	Unclassified	-0.295238	-3.78979	-5.41608	0.000114334	0.684001	-0.126959
cg00171421	chr10	79396127	KCNMA1;KCNMA1;KCNMA1;KCNMA1	NM_001161353;NM_001161352;NM_002247;NM_001014797		0.686669	-1.59351	5.41451	0.000114643	0.684001	-0.128323
cg16339238	chr20	23029298	THBD	NM_000361		0.337382	-2.13508	5.41061	0.000115415	0.684001	-0.131711
cg21164821	chr8	146078382	COMMD5;COMMD5;COMMD5;COMMD5;COMMD5	NM_014066;NM_001081004;NM_014066;NM_001081003;NM_001081004	Promoter_Associated	-0.453449	-3.49266	-5.40291	0.000116956	0.684001	-0.138411
cg09838169	chr10	134377481	INPP5A	NM_005539	Unclassified	-0.41511	2.01332	-5.39449	0.000118666	0.684001	-0.145751
cg24869748	chr6	86303744	SNX14;SNX14	NM_020468;NM_153816	Promoter_Associated	-0.400431	-2.95532	-5.3905	0.000119483	0.684001	-0.149226
cg21736411	chr21	40759659	WRB;WRB	NM_004627;NM_001146218	Promoter_Associated	-1.20976	-3.36571	-5.37132	0.000123505	0.684001	-0.166003
cg13700197	chr9	98221975	PTCH1;PTCH1;PTCH1;PTCH1;PTCH1;PTCH1;PTCH1	NM_001083606;NM_000264;NM_001083605;NM_001083602;NM_001083607;NM_001083603;NM_001083604		0.431748	3.63798	5.36064	0.000125804	0.684001	-0.17537
cg12133423	chr8	1094575				0.711793	-2.13104	5.34859	0.000128453	0.684001	-0.185963
cg11437223	chr7	35078097	DPY19L1	NM_015283	Promoter_Associated	0.399004	0.805504	5.34809	0.000128563	0.684001	-0.186397
cg09874822	chr16	1203997	CACNA1H;CACNA1H	NM_021098;NM_001005407		0.61486	-2.88748	5.34108	0.000130133	0.684001	-0.19258
cg09399716	chr2	46890238			Unclassified_Cell_type_specific	0.866456	0.497736	5.33086	0.000132455	0.684001	-0.20159
cg24696728	chr4	1052717				-0.274698	4.56113	-5.32355	0.000134143	0.684001	-0.208052
cg22348001	chr11	64360997	SLC22A12;SLC22A12	NM_144585;NM_153378		-0.260503	2.97663	-5.31456	0.000136252	0.684001	-0.216015
cg20631750	chr20	55839564	BMP7	NM_001719		0.894502	-4.12752	5.29463	0.000141048	0.684001	-0.233714
cg26338427	chr14	24422916	DHRS4;C14orf167;C14orf167;C14orf167;C14orf167	NM_021004;NR_023921;NR_023922;NR_023923;NR_023924	Promoter_Associated	-0.59264	-3.35556	-5.26888	0.000147507	0.684001	-0.256679
cg20621021	chr10	72163541	EIF4EBP2	NM_004096		-0.507007	-3.18781	-5.2616	0.00014939	0.684001	-0.263198
cg07006818	chr7	97832945	LMTK2	NM_014916		-0.298214	2.86967	-5.25332	0.000151559	0.684001	-0.270616
cg19594305	chr19	34112991	CHST8;CHST8;CHST8;CHST8	NM_001127895;NM_001127895;NM_001127896;NM_001127896	Unclassified_Cell_type_specific	0.779803	-1.84477	5.24492	0.000153795	0.684001	-0.278155
cg20800956	chr1	171811477	DNM3;DNM3	NM_015569;NM_001136127		-0.63834	-4.19628	-5.24147	0.000154724	0.684001	-0.281259
cg00522018	chr9	139091378	LHX3;LHX3	NM_014564;NM_178138		0.49395	-3.10869	5.23696	0.000155947	0.684001	-0.28532
cg23283076	chr1	27114325	PIGV	NM_017837	Promoter_Associated	-0.334554	-2.89927	-5.23659	0.000156046	0.684001	-0.285646
cg07979357	chr19	14142353	IL27RA;IL27RA	NM_004843;NM_004843	Promoter_Associated	-0.335524	-4.92887	-5.22875	0.000158197	0.684001	-0.292709
cg01851230	chr15	41523064	CHP;EXD1	NM_007236;NM_152596	Promoter_Associated	0.321233	-3.37254	5.22595	0.000158974	0.684001	-0.295239
cg25672287	chr16	452092	DECR2	NM_020664	Promoter_Associated	0.698662	-4.08293	5.21876	0.000160982	0.684001	-0.301726
cg25998402	chr5	174151498	MSX2	NM_002449	Unclassified_Cell_type_specific	0.917619	-2.32064	5.21151	0.000163035	0.684001	-0.308278
cg25694755	chr17	49707900	CA10;CA10;CA10	NM_020178;NM_001082534;NM_001082533		0.38005	1.74423	5.20555	0.000164744	0.684001	-0.313673
cg07139762	chr20	45142244	ZNF334;ZNF334	NM_199441;NM_018102		0.703203	-4.18277	5.20175	0.000165843	0.684001	-0.317115
cg07639694	chr17	7254909	KCTD11	NM_001002914	Promoter_Associated	-0.3229	-1.73021	-5.18619	0.000170422	0.684001	-0.331234
cg01080368	chr2	135480456				-0.2324	3.16149	-5.18288	0.000171414	0.684001	-0.334248
cg19836145	chr5	166998728	ODZ2	NM_001122679		0.335694	2.77919	5.1825	0.000171529	0.684001	-0.334594
cg24441912	chr22	29663953	EWSR1;EWSR1;EWSR1;EWSR1;EWSR1;RHBDD3	NM_001163287;NM_001163285;NM_005243;NM_001163286;NM_013986;NM_012265	Promoter_Associated	-0.291913	-3.79711	-5.17708	0.000173165	0.684001	-0.339524
cg14129931	chr18	74513950			Unclassified	0.474417	-3.34365	5.17621	0.000173429	0.684001	-0.340315
cg19590532	chr1	25255920	RUNX3;RUNX3	NM_001031680;NM_004350		-0.353372	-2.23782	-5.17565	0.0001736	0.684001	-0.340829
cg21105787	chr10	73847257	SPOCK2;SPOCK2	NM_001134434;NM_014767		0.366375	-3.93949	5.16772	0.000176033	0.684001	-0.34806
cg19570435	chr7	50518048	FIGNL1;FIGNL1;FIGNL1;FIGNL1	NM_001042762;NM_001042762;NM_022116;NM_022116	Promoter_Associated	-0.342857	-2.97955	-5.16684	0.000176302	0.684001	-0.348857
cg13084677	chr4	39482740	LOC401127	NR_026854		0.310853	1.68907	5.15688	0.000179413	0.684001	-0.357959
cg26690949	chr20	58508943			Unclassified	0.802954	-3.27581	5.15137	0.000181159	0.684001	-0.363003
cg19901523	chr14	107253273				-0.813675	-4.45043	-5.14855	0.000182059	0.684001	-0.365584
cg16225405	chr11	67141422	LOC100130987;CLCF1;CLCF1	NR_024469;NM_013246;NM_001166212		0.609011	-3.62754	5.13854	0.000185288	0.684001	-0.374754
cg15867939	chr3	140770523	SPSB4	NM_080862	Unclassified_Cell_type_specific	-0.589977	-4.51774	-5.1372	0.000185726	0.684001	-0.375987
cg08800530	chr5	175788722	KIAA1191;KIAA1191;KIAA1191;KIAA1191;KIAA1191;KIAA1191	NM_001079685;NM_001079684;NM_020444;NM_020444;NM_001079685;NM_001079684	Promoter_Associated	-0.417124	-4.33771	-5.12964	0.000188212	0.684001	-0.382927
cg18812909	chr1	41328278	CITED4	NM_133467	Promoter_Associated	0.331104	-4.55272	5.11985	0.000191485	0.684001	-0.39194
cg06901392	chr13	31736105	HSPH1;HSPH1	NM_006644;NM_006644	Promoter_Associated	-0.279519	-4.02447	-5.11739	0.000192316	0.684001	-0.394205
cg11213383	chr9	17579734	SH3GL2	NM_003026		0.473394	-2.5331	5.1067	0.000195973	0.684001	-0.404063
cg00563699	chr1	38397437	INPP5B	NM_005540	Promoter_Associated	-0.371719	-3.45591	-5.10511	0.000196521	0.684001	-0.405528
cg11828163	chr7	5531009	FBXL18	NM_024963		-0.342615	3.29552	-5.10073	0.000198046	0.684001	-0.409579
cg11944757	chr10	31422942			Promoter_Associated	0.343042	-4.08453	5.1005	0.000198126	0.684001	-0.409791
cg24074477	chr22	17956455	CECR2	NM_031413		0.235764	0.759828	5.09961	0.000198437	0.684001	-0.410611
cg12073495	chr1	27929821	AHDC1	NM_001029882	Promoter_Associated	-0.227987	-3.52879	-5.09761	0.000199137	0.684001	-0.412459
cg17819119	chr2	97526497	SEMA4C	NM_017789		0.266581	2.87836	5.09591	0.000199737	0.684001	-0.414035
cg13753351	chr9	127134207	PSMB7	NM_002799		0.34651	2.04237	5.09334	0.000200646	0.684001	-0.416419
cg08541219	chr4	108641287	PAPSS1	NM_005443	Promoter_Associated	0.26686	-4.39549	5.07858	0.00020594	0.684001	-0.430093
cg22690294	chr15	90198226	KIF7	NM_198525		0.456681	-3.38756	5.0751	0.000207211	0.684001	-0.433326
cg03179435	chr10	14051821	FRMD4A	NM_018027	Unclassified	0.41434	-2.55266	5.07348	0.000207805	0.684001	-0.434831
cg00383290	chr1	234509457	C1orf31;C1orf31	NM_001012985;NM_001012985	Promoter_Associated	-0.272344	-4.40716	-5.07076	0.000208808	0.684001	-0.437365
cg03558408	chr5	134181967	C5orf24;C5orf24	NM_001135586;NM_152409	Promoter_Associated	0.369583	-1.64998	5.07019	0.000209017	0.684001	-0.43789
cg22817039	chr5	60628030	ZSWIM6	NM_020928	Promoter_Associated	0.468668	-2.92545	5.06263	0.000211832	0.684001	-0.444931
cg13477164	chr17	259942	C17orf97	NM_001013672	Promoter_Associated	-0.918024	-4.38048	-5.06126	0.000212344	0.684001	-0.446201
cg27087150	chr7	150756527	SLC4A2;CDK5;CDK5	NM_003040;NM_004935;NM_001164410	Promoter_Associated	-0.288593	-2.72928	-5.05463	0.000214848	0.684001	-0.452379
cg07017994	chr7	142552914	EPHB6;EPHB6	NM_004445;NM_004445		-0.503633	-4.34455	-5.05405	0.000215069	0.684001	-0.452919
cg17508300	chr10	100992656	HPSE2;HPSE2;HPSE2;HPSE2	NM_001166244;NM_001166245;NM_021828;NM_001166246		0.674507	-2.52298	5.0497	0.000216734	0.684001	-0.456985
cg05939552	chr18	35143863	BRUNOL4;BRUNOL4;BRUNOL4;BRUNOL4	NM_001025088;NM_020180;NM_001025089;NM_001025087		0.36615	0.54774	5.04945	0.00021683	0.684001	-0.457218
cg14987769	chr2	220197576	RESP18	NM_001007089		0.294652	-2.63237	5.03936	0.000220738	0.684001	-0.466645
cg06183338	chr5	178004204	COL23A1	NM_173465		0.895703	-1.77105	5.03785	0.000221328	0.684001	-0.468054
cg13975648	chr7	100075346	TSC22D4	NM_030935	Promoter_Associated	0.285777	-4.30896	5.03213	0.000223584	0.684001	-0.47341
cg21092008	chr14	24583754	DCAF11;DCAF11;DCAF11;DCAF11;DCAF11	NR_028099;NM_025230;NM_001163484;NM_181357;NR_028100	Promoter_Associated	-0.26791	-4.761	-5.02738	0.000225478	0.684001	-0.477869
cg12803195	chr12	110939815	VPS29;VPS29;RAD9B	NM_016226;NM_057180;NM_152442	Promoter_Associated	0.241392	-5.60683	5.0088	0.000233033	0.684001	-0.495314
cg19570244	chr11	32457158	WT1;WIT1;WT1;WT1;WT1	NM_024426;NR_023920;NM_024425;NM_000378;NM_024424		0.876388	-3.59272	5.00815	0.000233302	0.684001	-0.495924
cg19558860	chr14	93582779	ITPK1;ITPK1;ITPK1	NM_001142593;NM_014216;NM_001142594		0.567762	-0.512918	5.00696	0.000233795	0.684001	-0.497043
cg05462819	chr11	125933319	CDON	NM_016952	Promoter_Associated	-0.438696	-2.10785	-5.00515	0.000234551	0.684001	-0.498754
cg10885961	chr18	5238589	LOC339290;C18orf18	NR_015389;NR_026849	Promoter_Associated	0.684612	-4.47963	5.00309	0.000235408	0.684001	-0.500687
cg09010017	chr8	140718042			Unclassified	-0.739243	-5.27725	-5.00148	0.000236085	0.684001	-0.502211
cg10971750	chr14	97264166	VRK1	NM_003384	Promoter_Associated	-0.256273	-4.55467	-4.99816	0.000237482	0.684001	-0.505339
cg00306851	chr15	39742079				-0.279286	2.38502	-4.9955	0.000238604	0.684001	-0.507841
cg16787284	chr2	242255278	SEPT2;SEPT2;SEPT2;HDLBP;SEPT2	NM_004404;NM_001008492;NM_001008491;NM_005336;NM_006155	Unclassified	-0.224556	-4.62291	-4.99075	0.000240628	0.684001	-0.512324
cg06200714	chr2	677816	TMEM18	NM_152834	Promoter_Associated	0.247576	-5.39524	4.98	0.000245277	0.684001	-0.522491
cg05270634	chr17	41177445	RND2	NM_005440	Unclassified	0.70507	-2.57474	4.97883	0.000245787	0.684001	-0.523596
cg08117309	chr14	33403862				0.962164	-2.50002	4.97271	0.00024848	0.684001	-0.529393
cg04543938	chr6	28956426			Promoter_Associated	1.37837	-2.37957	4.97247	0.000248584	0.684001	-0.529615
cg21289015	chr11	17566048	USH1C;USH1C	NM_153676;NM_005709	Unclassified_Cell_type_specific	0.586009	-1.24639	4.97122	0.000249141	0.684001	-0.530805
cg17092956	chr10	127059351				0.415344	-0.642422	4.97025	0.00024957	0.684001	-0.531721
cg13730193	chr7	99149509	C7orf38;C7orf38	NM_145111;NM_145111	Promoter_Associated	-0.239483	-4.28154	-4.96684	0.00025109	0.684001	-0.534953
cg01586609	chr11	113846937	HTR3A;HTR3A;HTR3A	NM_000869;NM_001161772;NM_213621	Unclassified_Cell_type_specific	0.434455	1.34013	4.95881	0.000254708	0.684001	-0.542574
cg06159220	chr19	10025176	OLFM2	NM_058164		-0.264137	-4.46777	-4.95873	0.000254743	0.684001	-0.542648
cg19847963	chr12	131356126	RAN	NM_006325		0.330144	-4.92184	4.95518	0.000256364	0.684001	-0.546028
cg11664987	chr1	38201123	EPHA10	NM_001099439		0.240003	-1.64446	4.95484	0.000256517	0.684001	-0.546347
cg06149357	chr2	31806755	SRD5A2	NM_000348		0.578539	2.15499	4.95034	0.000258583	0.684001	-0.550626
cg04509559	chr14	69864994	ERH;ERH;SLC39A9	NM_004450;NM_004450;NM_018375	Promoter_Associated	-0.528601	-2.33997	-4.95015	0.000258673	0.684001	-0.550812
cg04648334	chr6	27236866				0.469332	1.21726	4.94419	0.000261439	0.684001	-0.556488
cg08764162	chr10	31147088	ZNF438;ZNF438;ZNF438;ZNF438;ZNF438;ZNF438;ZNF438;ZNF438	NM_001143767;NM_001143769;NM_001143766;NM_001143771;NM_001143768;NM_182755;NM_001143770;NR_026560		0.279987	1.54517	4.92922	0.000268519	0.684001	-0.570765
cg25134283	chr6	168841866	SMOC2;SMOC2;SMOC2;SMOC2	NM_022138;NM_001166412;NM_001166412;NM_022138		0.655725	-1.56318	4.92311	0.000271465	0.684001	-0.576601
cg10574074	chr10	92922714				0.383896	-3.48626	4.92072	0.00027263	0.684001	-0.578894
cg02311540	chr15	76030565	DNM1P35	NR_024595	Promoter_Associated	-0.306392	-2.86979	-4.91813	0.000273891	0.684001	-0.581364
cg13689156	chr12	50017412	PRPF40B;PRPF40B	NM_012272;NM_012272	Promoter_Associated	-0.272147	-2.11049	-4.91773	0.000274089	0.684001	-0.581751
cg25285053	chr6	167571630	GPR31	NM_005299		0.377483	-1.44796	4.91741	0.000274248	0.684001	-0.582062
cg13388992	chr19	9945906	PIN1	NM_006221	Promoter_Associated	0.362539	-4.42709	4.91421	0.000275819	0.684001	-0.585121
cg21253043	chr12	51783393	GALNT6	NM_007210	Unclassified_Cell_type_specific	-0.293585	0.643324	-4.9072	0.0002793	0.684001	-0.591843
cg23886515	chr2	10561359	HPCAL1;HPCAL1	NM_134421;NM_002149		-0.299299	2.80097	-4.90629	0.000279756	0.684001	-0.592718
cg15718581	chr4	188916581	ZFP42	NM_174900		0.391435	-0.580783	4.90155	0.000282136	0.684001	-0.59726
cg12864185	chr1	240160972				0.33578	-1.78492	4.89878	0.00028354	0.684001	-0.599925
cg26208815	chr7	158263277	PTPRN2;PTPRN2;PTPRN2	NM_002847;NM_130842;NM_130843		0.377129	1.70775	4.89864	0.000283612	0.684001	-0.600062
cg19624873	chr1	201857955	SHISA4;SHISA4;SHISA4	NM_198149;NR_030775;NM_198149	Unclassified_Cell_type_specific	0.729848	-4.1516	4.89216	0.000286924	0.684001	-0.606293
cg15169162	chr6	42690308	PRPH2;PRPH2	NM_000322;NM_000322		0.297297	3.31909	4.89118	0.000287423	0.684001	-0.607228
cg21012296	chr20	21502728			Unclassified_Cell_type_specific	0.248756	-2.75675	4.89033	0.000287865	0.684001	-0.608053
cg13969001	chr1	18958084	PAX7;PAX7;PAX7;PAX7;PAX7;PAX7	NM_013945;NM_002584;NM_001135254;NM_001135254;NM_013945;NM_002584		0.623943	-3.89011	4.8901	0.000287983	0.684001	-0.608272
cg16903510	chr19	49314475	BCAT2;BCAT2;BCAT2;BCAT2	NR_028450;NM_001190;NM_001164773;NR_028451	Promoter_Associated	-0.313902	-3.8541	-4.88911	0.000288495	0.684001	-0.609228
cg27160130	chr2	237073518				0.328179	-4.35527	4.88892	0.000288594	0.684001	-0.609412
cg11076814	chr4	11225303				0.320882	2.98574	4.88843	0.000288843	0.684001	-0.609875
cg21327872	chr12	133161839				0.297178	2.80739	4.88727	0.000289448	0.684001	-0.611
cg24367957	chr1	161931993				-0.488822	-0.772618	-4.88539	0.000290422	0.684001	-0.612805
cg23260991	chr3	112930187	BOC	NM_033254		0.985864	-2.83765	4.88384	0.000291233	0.684001	-0.614303
cg25808094	chr13	75892615	TBC1D4	NM_014832		-0.311068	1.27838	-4.87658	0.000295045	0.684001	-0.621296
cg15123670	chr10	70091660	HNRNPH3;HNRNPH3;PBLD;PBLD	NM_021644;NM_012207;NM_022129;NM_001033083	Promoter_Associated	-0.862768	-4.36706	-4.87358	0.000296638	0.684001	-0.624194
cg04168494	chr11	122675369	UBASH3B	NM_032873		-0.242856	3.18256	-4.87322	0.000296831	0.684001	-0.624544
cg23373788	chr10	75936218	ADK;ADK	NM_006721;NM_001123	Promoter_Associated	-0.22684	-4.8041	-4.87246	0.000297233	0.684001	-0.625274
cg11348286	chr12	57028674	BAZ2A	NM_013449	Promoter_Associated	0.783362	-2.06186	4.87178	0.000297596	0.684001	-0.62593
cg26958806	chr6	27640298				0.222342	-4.4828	4.86701	0.000300155	0.684001	-0.63054
cg19285688	chr4	80994605	ANTXR2;ANTXR2	NM_058172;NM_001145794		-0.418619	-3.448	-4.86543	0.000301008	0.684001	-0.632069
cg12600695	chr5	137513806	BRD8;BRD8;BRD8;KIF20A	NM_001164326;NM_006696;NM_139199;NM_005733	Promoter_Associated	-0.232535	-5.07728	-4.86433	0.000301602	0.684001	-0.63313
cg16076651	chr6	52930071	FBXO9;FBXO9	NM_033480;NM_033481	Promoter_Associated	-0.207755	-3.41677	-4.86322	0.000302205	0.684001	-0.634208
cg00029053	chr2	10830014	NOL10;NOL10	NM_024894;NM_024894	Promoter_Associated_Cell_type_specific	-0.245119	-2.66447	-4.86183	0.000302956	0.684001	-0.635545
cg21616031	chr1	15576394	FHAD1	NM_052929		-0.301611	2.04778	-4.86126	0.000303269	0.684001	-0.636101
cg19980771	chr6	110798022	SLC22A16	NM_033125		0.556307	0.897417	4.85149	0.000308636	0.684931	-0.645561
cg07882820	chr5	111032073				0.204545	3.21487	4.85144	0.000308664	0.684931	-0.64561
cg00021275	chr2	128142155				0.253427	1.7363	4.8453	0.000312089	0.684931	-0.651568
cg16539272	chr10	88125351	GRID1	NM_017551		0.245123	-2.16197	4.84099	0.000314512	0.684931	-0.655745
cg03577460	chr14	24836084	NFATC4;NFATC4	NM_001136022;NM_004554	Unclassified	-0.293755	-2.23918	-4.83412	0.000318422	0.684931	-0.66242
cg00188032	chr5	96141721	ERAP1;ERAP1	NM_001040458;NM_016442		-0.355028	3.40015	-4.83354	0.000318757	0.684931	-0.66299
cg07861790	chr13	112761844				0.266831	0.718973	4.83017	0.000320694	0.684931	-0.666266
cg24035519	chr15	94346356				0.269905	2.58344	4.82094	0.000326069	0.684931	-0.675261
cg17862558	chr4	106137048	TET2;TET2	NM_001127208;NM_017628		-0.413352	0.255422	-4.81957	0.000326871	0.684931	-0.676592
cg18766080	chr2	191879342	STAT1;STAT1	NM_139266;NM_007315	Promoter_Associated	-0.233346	-4.51302	-4.81943	0.000326954	0.684931	-0.676728
cg05142765	chr14	95234822	GSC	NM_173849		0.47296	-3.80187	4.81919	0.000327094	0.684931	-0.676961
cg07893544	chr4	55991782	KDR	NM_002253		0.360655	-2.85434	4.8177	0.000327977	0.684931	-0.67842
cg08756033	chr13	31480128	C13orf33	NM_032849		0.509098	1.49039	4.81758	0.000328044	0.684931	-0.678532
cg05062511	chr6	30028447	ZNRD1;ZNRD1;NCRNA00171	NM_014596;NM_170783;NR_026751	Promoter_Associated	0.249144	-5.10935	4.80928	0.000332988	0.684931	-0.686638
cg10785311	chr12	50135515	TMBIM6;TMBIM6	NM_001098576;NM_003217	Promoter_Associated	-0.43843	-3.16892	-4.80653	0.00033464	0.684931	-0.689321
cg00094036	chr12	72057474	THAP2;ZFC3H1;ZFC3H1	NM_031435;NM_144982;NM_144982	Promoter_Associated	-0.288792	-2.81969	-4.80596	0.000334984	0.684931	-0.689878
cg02217786	chr20	690693				0.774572	-1.76873	4.80241	0.000337137	0.684931	-0.693354
cg04216051	chr2	240172612	HDAC4	NM_006037		-0.364163	2.9357	-4.79942	0.000338956	0.684931	-0.696273
cg04043455	chr10	131669461	EBF3	NM_001005463		1.28502	-0.679816	4.79631	0.000340863	0.684931	-0.69932
cg13398135	chr17	80250214			Promoter_Associated	-0.311195	-4.71449	-4.79511	0.000341601	0.684931	-0.700494
cg23595396	chr6	31164914	HCG27	NR_026791	Promoter_Associated	0.594428	-4.00963	4.79473	0.000341834	0.684931	-0.700864
cg20009215	chr6	2765204	WRNIP1;WRNIP1	NM_020135;NM_130395	Promoter_Associated	-0.283257	-5.20881	-4.79387	0.000342369	0.684931	-0.701714
cg01786048	chr2	239035964	ESPNL	NM_194312		0.669037	-0.947826	4.79269	0.000343095	0.684931	-0.702864
cg00721772	chr16	25122070	LCMT1;LCMT1	NM_001032391;NM_016309		0.546201	-4.14502	4.79237	0.000343292	0.684931	-0.703175
cg16198571	chr5	130971111	RAPGEF6;RAPGEF6;RAPGEF6;RAPGEF6;RAPGEF6;RAPGEF6	NM_001164388;NM_001164389;NM_001164386;NM_001164387;NM_016340;NM_001164390	Promoter_Associated	-0.238647	-4.92971	-4.77247	0.000355852	0.694294	-0.722718
cg26933736	chr6	83902998	RWDD2A;PGM3	NM_033411;NM_015599	Promoter_Associated	0.272217	-4.57709	4.77092	0.000356848	0.694294	-0.72424
cg24009074	chr19	48000364	NAPA	NM_003827		-0.319684	3.04131	-4.76034	0.00036374	0.694294	-0.734661
cg22076081	chr20	18269053	ZNF133;ZNF133	NM_001083330;NM_003434	Unclassified	-0.978513	-5.08501	-4.75984	0.000364066	0.694294	-0.73515
cg18375860	chr1	237205409	RYR2	NM_001035		0.607185	-3.63961	4.75039	0.000370341	0.694294	-0.744472
cg08128768	chr9	124462182	DAB2IP	NM_032552		0.503137	-4.17397	4.74799	0.000371955	0.694294	-0.746847
cg22334000	chr4	81256999	C4orf22	NM_152770	Unclassified	-0.350415	-4.65233	-4.74492	0.000374025	0.694294	-0.749877
cg22806907	chr17	40826212	PLEKHH3	NM_024927	Unclassified	-0.478541	-4.59415	-4.73862	0.000378315	0.694294	-0.756108
cg22626579	chr1	2038628	PRKCZ;PRKCZ;PRKCZ	NM_001033582;NM_002744;NM_001033581		-0.372654	3.13245	-4.73779	0.000378886	0.694294	-0.756932
cg03519481	chr16	55705229	SLC6A2	NM_001043		0.249483	3.12665	4.73702	0.000379414	0.694294	-0.757692
cg24033330	chr20	39317034	MAFB	NM_005461		0.321149	-2.62963	4.7301	0.000384202	0.694294	-0.76455
cg00881883	chr6	42897299	CNPY3;CNPY3	NM_006586;NM_006586	Promoter_Associated	-0.286056	-4.00562	-4.72647	0.000386734	0.694294	-0.768144
cg15225657	chr3	57542469	PDE12	NM_177966		-0.267578	-5.10961	-4.72633	0.000386835	0.694294	-0.768287
cg05463941	chr16	31044589	STX4	NM_004604	Promoter_Associated	-0.252589	-3.9012	-4.7259	0.000387139	0.694294	-0.768717
cg11042361	chr14	105994616	TMEM121	NM_025268	Promoter_Associated	0.190146	-4.37624	4.7253	0.000387561	0.694294	-0.769313
cg23909013	chr21	39288941	KCNJ6	NM_002240	Unclassified_Cell_type_specific	0.445406	-3.28934	4.72024	0.000391126	0.694294	-0.774326
cg10633958	chr2	40678242	SLC8A1	NM_001112802	Unclassified_Cell_type_specific	0.4332	-2.98735	4.71847	0.000392382	0.694294	-0.776082
cg02367949	chr11	94964516	SESN3	NM_144665	Promoter_Associated	-0.332255	-3.90342	-4.71815	0.000392614	0.694294	-0.776405
cg09417547	chr3	43289436				0.28607	1.81331	4.71237	0.000396754	0.694294	-0.782153
cg24516497	chr17	4065983				0.331518	2.29482	4.71074	0.000397927	0.694294	-0.783772
cg22974463	chr11	94245440			Unclassified_Cell_type_specific	0.457727	-2.74017	4.70744	0.000400313	0.694294	-0.787049
cg00770008	chr3	20081585	KAT2B;KAT2B	NM_003884;NM_003884	Promoter_Associated	-0.258808	-4.7948	-4.70486	0.000402191	0.694294	-0.789617
cg16381059	chr17	835927	NXN	NM_022463		0.194093	2.03647	4.70082	0.000405156	0.694294	-0.793647
cg02598773	chr12	132891957	GALNT9	NM_001122636		-0.319419	0.298375	-4.70073	0.000405218	0.694294	-0.793732
cg05348982	chr12	81331012	MIR618;LIN7A	NR_030349;NM_004664		0.319553	-0.418088	4.70062	0.000405304	0.694294	-0.793848
cg07377178	chr6	3025064				0.277199	0.753101	4.69986	0.000405865	0.694294	-0.794607
cg02298360	chr1	16533422	ARHGEF19	NM_153213	Promoter_Associated	-0.210836	-3.77202	-4.69883	0.000406623	0.694294	-0.79563
cg02141929	chr16	56681544				0.413217	0.772665	4.69564	0.000408985	0.694294	-0.798811
cg07993112	chr2	44363533				-0.308625	2.94453	-4.69458	0.000409773	0.694294	-0.799868
cg01176433	chr15	69754714			Promoter_Associated	0.269731	0.198682	4.69417	0.000410079	0.694294	-0.800278
cg00610991	chr2	40677600	SLC8A1	NM_001112802	Unclassified_Cell_type_specific	0.41203	-0.563093	4.69415	0.000410095	0.694294	-0.800299
cg02573276	chr1	2344586	PEX10;PEX10	NM_002617;NM_153818	Promoter_Associated	-0.29153	-4.41445	-4.68967	0.000413445	0.694294	-0.804769
cg13754720	chr9	98274853	PTCH1;PTCH1	NM_001083602;NM_001083603		0.410159	1.73243	4.6894	0.000413647	0.694294	-0.805037
cg04913160	chr15	89631679	ABHD2;ABHD2;ABHD2;ABHD2	NM_152924;NM_152924;NM_007011;NM_007011	Promoter_Associated	-0.185998	-4.89352	-4.68885	0.000414058	0.694294	-0.805582
cg20211629	chr18	48352490	MRO	NM_001127174		0.218335	1.51507	4.68382	0.000417861	0.694294	-0.810608
cg09007331	chr3	160586959	PPM1L	NM_139245		0.222426	3.16976	4.68365	0.000417992	0.694294	-0.810781
cg26226142	chr5	129241081	CHSY3	NM_175856		0.360108	-2.56345	4.68273	0.000418689	0.694294	-0.811698
cg09636293	chr11	67236227	TMEM134;TMEM134;TMEM134	NM_025124;NM_001078651;NM_001078650	Promoter_Associated	-0.310265	-3.69986	-4.68068	0.00042025	0.694294	-0.813745
cg11850508	chr17	78172311	CARD14;CARD14	NM_052819;NM_024110		-0.238727	3.09725	-4.67914	0.000421434	0.694294	-0.815292
cg13682912	chr6	29627142	MOG;MOG;MOG;MOG;MOG;MOG;MOG;MOG;MOG;MOG;MOG	NM_206813;NM_001170418;NM_206811;NM_206810;NM_206809;NM_001170417;NM_001008229;NM_001008228;NM_206812;NM_002433;NM_206814		-0.285595	2.36721	-4.67821	0.000422143	0.694294	-0.816217
cg07352594	chr1	46664316	POMGNT1;POMGNT1	NR_024332;NM_017739	Promoter_Associated	-0.263241	-5.0312	-4.67782	0.000422441	0.694294	-0.816605
cg15058645	chr2	175528343	WIPF1	NM_001077269		0.282227	0.738792	4.67324	0.000425975	0.694294	-0.82119
cg09999114	chr16	3415077			Unclassified_Cell_type_specific	-0.568533	-1.35365	-4.67084	0.000427845	0.694294	-0.823602
cg03303585	chr4	75585178				0.319938	0.888049	4.66792	0.000430123	0.694294	-0.826526
cg22674110	chr19	7938668			Unclassified_Cell_type_specific	0.625139	-1.53381	4.66575	0.00043182	0.694294	-0.828695
cg14912375	chr2	242953382				-0.47623	-3.16192	-4.66406	0.000433154	0.694294	-0.830395
cg05102849	chr17	4402132	SPNS2;SPNS2	NM_001124758;NM_001124758		-0.271359	-4.51628	-4.66281	0.000434141	0.694294	-0.831649
cg22469836	chr3	183903713	ABCF3	NM_018358	Promoter_Associated	-0.230445	-5.45054	-4.65633	0.000439291	0.694294	-0.838152
cg03668470	chr12	57588180	LRP1;MIR1228	NM_002332;NR_031597		-0.375494	2.72857	-4.65583	0.000439693	0.694294	-0.838655
cg00695362	chr1	40506212	CAP1;CAP1	NM_006367;NM_001105530	Promoter_Associated	-0.316074	-3.90833	-4.653	0.000441961	0.694294	-0.841494
cg13447964	chr11	66725504	PC;PC	NM_000920;NM_001040716	Promoter_Associated	0.21144	-3.88178	4.64861	0.000445511	0.694294	-0.845909
cg00357988	chr12	122990019	RSRC2;RSRC2;RSRC2	NM_023012;NM_198261;NM_198262		0.313839	2.186	4.6486	0.000445521	0.694294	-0.845922
cg27345282	chr3	196295526	WDR53;FBXO45	NM_182627;NM_001105573	Promoter_Associated	-0.333053	-3.53776	-4.64812	0.000445908	0.694294	-0.8464
cg23934503	chr14	21945053	RAB2B;RAB2B;TOX4;RAB2B;RAB2B	NM_032846;NR_028074;NM_014828;NM_032846;NM_001163380	Promoter_Associated	-0.266489	-4.03612	-4.64785	0.000446128	0.694294	-0.846673
cg13595904	chr3	137834489	DZIP1L	NM_173543		-0.353285	-2.80271	-4.64609	0.00044756	0.694294	-0.848443
cg05996795	chr6	134159303	MGC34034;MGC34034	NR_027029;NR_027030	Unclassified	0.626855	-2.57449	4.64445	0.000448899	0.694294	-0.850092
cg06572953	chr16	82204046	MPHOSPH6	NM_005792	Promoter_Associated	-0.32606	-2.61123	-4.6411	0.000451649	0.694294	-0.853465
cg10180092	chr3	171002363	TNIK;TNIK;TNIK;TNIK;TNIK;TNIK;TNIK;TNIK	NM_001161563;NM_001161566;NM_001161560;NM_001161565;NM_001161561;NM_015028;NM_001161562;NM_001161564		0.41836	0.256676	4.63803	0.00045419	0.694294	-0.856565
cg20209308	chr22	19137306	GSC2	NM_005315	Unclassified_Cell_type_specific	0.254299	-1.25613	4.6371	0.000454954	0.694294	-0.857494
cg14321269	chr17	6658198	XAF1;XAF1	NM_199139;NM_017523		0.294037	2.79423	4.63306	0.000458325	0.694294	-0.861575
cg18841159	chr6	70992041	COL9A1;COL9A1	NM_001851;NM_078485		0.378725	-2.92319	4.62959	0.000461232	0.694294	-0.865073
cg02261780	chr19	3097728	GNA11	NM_002067		-0.340684	4.15909	-4.62724	0.000463216	0.694294	-0.867447
cg06191034	chr17	1090123	ABR;ABR	NM_001159746;NM_001159746		-0.289438	4.00712	-4.62351	0.000466375	0.694294	-0.871208
cg03231735	chr16	9184099	C16orf72	NM_014117		-0.214437	-1.04569	-4.62302	0.000466797	0.694294	-0.871709
cg03247245	chr12	67272574				0.22981	2.11207	4.62214	0.000467547	0.694294	-0.872597
cg25756780	chr2	121345047				0.247337	-1.73714	4.62021	0.000469194	0.694294	-0.874545
cg05288803	chr22	33198055	SYN3;TIMP3;SYN3;SYN3	NM_133633;NM_000362;NM_003490;NM_001135774		0.271532	-4.2171	4.6194	0.000469892	0.694294	-0.875368
cg14332367	chr17	78058721	CCDC40	NM_017950		0.299655	3.01819	4.61844	0.000470715	0.694294	-0.876337
cg16618260	chr19	50177057	BCL2L12;BCL2L12	NM_138639;NM_001040668		-0.302283	2.31102	-4.61795	0.000471136	0.694294	-0.876832
cg00807430	chr5	109026041	MAN2A1;MAN2A1	NM_002372;NM_002372		-0.334027	-3.91778	-4.61794	0.000471143	0.694294	-0.876841
cg19086599	chr20	61148784	C20orf166;C20orf200	NM_178463;NM_152757	Unclassified_Cell_type_specific	-0.226216	-4.24721	-4.61635	0.000472511	0.694294	-0.878446
cg07962303	chr19	11253944				-0.261036	-1.37607	-4.61275	0.000475628	0.694294	-0.882089
cg23039189	chr11	7534028	PPFIBP2	NM_003621	Promoter_Associated_Cell_type_specific	-0.316217	-2.52146	-4.60877	0.000479097	0.694294	-0.886118
cg27102141	chr10	131843798				0.709556	1.71917	4.60763	0.0004801	0.694294	-0.887278
cg13341380	chr17	33701529	SLFN11;SLFN11;SLFN11;SLFN11;SLFN11	NM_001104587;NM_152270;NM_001104588;NM_001104590;NM_001104589	Promoter_Associated_Cell_type_specific	0.306088	-4.01376	4.6054	0.000482062	0.694294	-0.889539
cg11706080	chr2	12856970	TRIB2;TRIB2	NM_021643;NR_027303	Promoter_Associated	-0.326808	-1.88487	-4.60379	0.000483477	0.694294	-0.891165
cg18799241	chr19	45412599	APOE	NM_000041		0.227709	3.252	4.60353	0.000483712	0.694294	-0.891435
cg05636467	chr10	131669406	EBF3	NM_001005463		0.556931	0.280312	4.60181	0.000485232	0.694294	-0.893175
cg11538410	chr8	142141455	DENND3	NM_014957	Unclassified_Cell_type_specific	-0.341588	3.31482	-4.60166	0.000485365	0.694294	-0.893327
cg11036656	chr3	81887543				0.339712	1.2283	4.60044	0.000486447	0.694294	-0.894563
cg09455342	chr17	80346849				0.31344	1.56654	4.5995	0.000487281	0.694294	-0.895514
cg12065366	chr3	238618	CHL1	NM_006614		-0.341461	-1.57977	-4.59596	0.000490453	0.694294	-0.899115
cg27022570	chr14	50155261	POLE2	NM_002692	Promoter_Associated	0.190941	-3.87201	4.59353	0.000492638	0.694294	-0.901583
cg18776616	chr10	72235645				-0.319167	1.17963	-4.58712	0.000498444	0.694294	-0.908093
cg19534769	chr4	3451126	HGFAC	NM_001528		0.366516	3.81944	4.58375	0.000501522	0.694294	-0.911515
cg25205438	chr5	140517411	PCDHB5;PCDHB5	NM_015669;NM_015669		0.330439	1.0508	4.58115	0.000503919	0.694294	-0.914166
cg21186299	chr7	100808810	VGF;VGF	NM_003378;NM_003378	Unclassified	0.752723	-5.01471	4.57901	0.000505893	0.694294	-0.916341
cg10997640	chr8	145149616	CYC1	NM_001916	Promoter_Associated	-0.269084	-3.29529	-4.57779	0.000507022	0.694294	-0.917581
cg14174099	chr14	70655862	SLC8A3;SLC8A3;SLC8A3;SLC8A3	NM_183002;NM_182932;NM_033262;NM_058240	Promoter_Associated	0.484588	-4.54837	4.57776	0.00050705	0.694294	-0.917612
cg14098132	chr14	54976507	CGRRF1	NM_006568	Promoter_Associated	-0.213171	-4.33675	-4.57761	0.000507192	0.694294	-0.917767
cg07041999	chr8	2178272				-0.570113	2.28446	-4.57406	0.000510504	0.694294	-0.921389
cg04759767	chr13	25320824				0.611923	-3.94813	4.57042	0.000513911	0.694294	-0.925091
cg12647970	chr6	3234297				0.272326	2.63959	4.56606	0.000518039	0.694294	-0.929547
cg13220129	chr19	2046193	MKNK2;MKNK2	NM_199054;NM_017572		0.254465	3.28035	4.56388	0.000520109	0.694294	-0.931768
cg27008230	chr10	116286623	ABLIM1;ABLIM1;ABLIM1;ABLIM1;ABLIM1	NM_001003408;NM_006720;NM_001003407;NM_006720;NM_002313	Promoter_Associated	0.642793	-3.96626	4.56383	0.000520153	0.694294	-0.931815
cg14151259	chr6	19837015	ID4	NM_001546		0.401357	-3.7825	4.56253	0.000521398	0.694294	-0.933148
cg18232772	chr22	50165512				0.371343	2.97374	4.56092	0.000522933	0.694294	-0.934786
cg03312716	chr12	110271581	TRPV4;TRPV4	NM_021625;NM_147204		0.242081	0.0631326	4.55541	0.000528243	0.694294	-0.940418
cg22729008	chr1	245581518	KIF26B	NM_018012		-0.239587	0.365338	-4.54995	0.000533566	0.694294	-0.946011
cg13390800	chr11	6677919	DCHS1	NM_003737		0.229759	2.33334	4.54754	0.000535924	0.694294	-0.948472
cg25884379	chr22	39152460	UNC84B	NM_015374	Promoter_Associated	-0.276194	-4.5373	-4.54655	0.000536899	0.694294	-0.949487
cg00320765	chr14	69264333	C14orf181	NM_207442		-0.202323	1.65422	-4.54287	0.000540536	0.694294	-0.953256
cg16133681	chr12	25801621	IFLTD1	NM_001145727		-0.383098	3.3713	-4.54008	0.000543315	0.694294	-0.95612
cg18515291	chr7	73134093	STX1A;STX1A	NM_004603;NM_001165903	Promoter_Associated	-0.225108	-4.66112	-4.53702	0.000546373	0.694294	-0.959256
cg16542478	chr3	24870666				0.648165	-2.48227	4.53695	0.000546437	0.694294	-0.959321
cg18290190	chr17	171257	RPH3AL	NM_006987		0.80453	3.75377	4.53644	0.000546956	0.694294	-0.959852
cg14556896	chr12	22094963			Unclassified_Cell_type_specific	0.427904	-3.74358	4.53532	0.00054808	0.694294	-0.960999
cg11430259	chr10	123355748	FGFR2;FGFR2;FGFR2;FGFR2;FGFR2;FGFR2	NM_000141;NM_001144917;NM_022970;NM_001144918;NM_001144919;NM_001144915		1.38498	-0.563484	4.53303	0.000550391	0.694294	-0.963351
cg12435059	chr3	37291314	GOLGA4	NM_002078		-0.233709	3.65397	-4.53261	0.000550814	0.694294	-0.963781
cg27238026	chr3	107941463	IFT57	NM_018010	Promoter_Associated	-0.223432	-4.1861	-4.5322	0.000551221	0.694294	-0.964194
cg17726692	chr18	74240460	LOC284276	NR_015417		0.513099	2.54112	4.53191	0.00055152	0.694294	-0.964497
cg14962049	chr5	145166924	PRELID2;PRELID2;PRELID2	NM_205846;NM_138492;NM_182960		0.306479	1.30416	4.52973	0.000553735	0.694294	-0.966738
cg15731056	chr12	64784483	C12orf56;C12orf56	NM_001170633;NM_001099676	Unclassified_Cell_type_specific	0.403647	-3.21261	4.52959	0.000553871	0.694294	-0.966875
cg00842918	chr17	9940321	GAS7;GAS7	NM_201432;NM_201433		0.294983	1.9183	4.52874	0.000554735	0.694294	-0.967747
cg13231818	chr17	62224123			Promoter_Associated	-0.233074	-4.88495	-4.52635	0.000557177	0.694294	-0.970204
cg05330259	chr19	375746	THEG;THEG	NM_016585;NM_199202		0.40891	1.48098	4.52474	0.000558826	0.694294	-0.971857
cg18323376	chr20	30028241	DEFB123	NM_153324	Unclassified_Cell_type_specific	-0.306888	1.57772	-4.52224	0.000561403	0.694294	-0.974432
cg16378549	chr12	117260815	RNFT2;RNFT2	NM_032814;NM_001109903		-0.353977	2.52112	-4.52177	0.000561885	0.694294	-0.974912
cg11125758	chr14	83591622				0.323943	0.945392	4.52097	0.000562715	0.694294	-0.975739
cg16620283	chr2	203155849	SNORD11B;NOP58	NR_003694;NM_015934		0.250424	3.19112	4.5208	0.000562888	0.694294	-0.97591
cg12068366	chr19	4548354	SEMA6B	NM_032108		0.182732	1.21582	4.51845	0.000565325	0.694294	-0.978329
cg03636930	chr8	1094826				0.836363	-3.37717	4.51404	0.000569924	0.694294	-0.982867
cg18249149	chr2	128785194	SAP130;SAP130	NM_024545;NM_001145928		-0.259011	-3.90394	-4.51304	0.000570971	0.694294	-0.983895
cg11548404	chr12	133076622	FBRSL1	NM_001142641		-0.299229	4.18132	-4.51036	0.000573793	0.694294	-0.986657
cg16436762	chr11	94307971	PIWIL4	NM_152431		0.298566	0.998466	4.51015	0.000574011	0.694294	-0.986871
cg24519147	chr4	188916496	ZFP42	NM_174900		0.31106	0.225553	4.50997	0.000574206	0.694294	-0.987061
cg00718541	chr16	2336855	ABCA3	NM_001089	Unclassified_Cell_type_specific	-0.24305	3.95029	-4.50568	0.000578749	0.694294	-0.991478
cg03089945	chr18	12884062	PTPN2;PTPN2;PTPN2	NM_002828;NM_080422;NM_080423	Promoter_Associated	-0.229978	-5.08663	-4.50533	0.000579124	0.694294	-0.991841
cg04798919	chr19	44039475	ZNF575	NM_174945	Promoter_Associated	0.708812	3.02599	4.50507	0.000579402	0.694294	-0.99211
cg21786349	chr20	33460740	GGT7	NM_178026	Promoter_Associated	-0.216231	-4.15913	-4.50431	0.000580213	0.694294	-0.992895
cg05372730	chr10	118928025			Unclassified	0.398774	-2.94191	4.50387	0.000580684	0.694294	-0.99335
cg03319070	chr12	125345167	SCARB1;SCARB1	NM_001082959;NM_005505	Gene_Associated_Cell_type_specific	-0.247855	3.48299	-4.5036	0.000580975	0.694294	-0.99363
cg02139264	chr3	187462621	BCL6	NM_001706		-0.210747	-5.63693	-4.5008	0.000583974	0.694294	-0.996518
cg06531661	chr12	57522120	LRP1	NM_002332	Unclassified	0.23925	-4.16365	4.49417	0.000591139	0.694294	-1.00336
cg11830695	chr3	52007678	ABHD14B;ABHD14B;ABHD14A;ABHD14B	NR_027476;NM_032750;NM_015407;NM_001146314		1.09078	-2.8799	4.49152	0.000594034	0.694294	-1.0061
cg09782746	chr12	132553998	EP400	NM_015409		-0.262829	3.63573	-4.48834	0.00059752	0.694294	-1.00939
cg26321644	chr20	44540062	PLTP;PLTP	NM_182676;NM_006227	Unclassified	-0.400869	-2.87876	-4.48654	0.000599505	0.694294	-1.01125
cg19499591	chr4	76772075				-0.268974	2.76933	-4.48479	0.00060144	0.694294	-1.01306
cg10220544	chr1	60171660	FGGY;FGGY	NM_018291;NM_001113411		0.336623	1.08064	4.48003	0.000606736	0.694294	-1.01799
cg08979352	chr4	99580530	TSPAN5	NM_005723	Promoter_Associated	0.267893	1.49652	4.47917	0.000607697	0.694294	-1.01888
cg02492791	chr12	85306548	SLC6A15;SLC6A15;SLC6A15;SLC6A15;SLC6A15;SLC6A15	NM_001146335;NM_001146335;NM_018057;NM_018057;NM_182767;NM_182767		0.632535	-3.37462	4.47899	0.000607901	0.694294	-1.01907
cg05506908	chr15	78799584	AGPHD1;AGPHD1	NM_001013619;NM_001083612	Unclassified	0.307602	-4.44677	4.47785	0.000609178	0.694294	-1.02025
cg25460753	chr6	10384975			Unclassified_Cell_type_specific	-0.230841	-0.437376	-4.47752	0.000609549	0.694294	-1.02059
cg20933297	chr11	128694388				0.377932	-0.308813	4.4745	0.000612943	0.694294	-1.02372
cg02397552	chr13	77576078	CLN5	NM_006493		0.302483	2.42563	4.47383	0.000613706	0.694294	-1.02442
cg00531307	chr14	50998683	MAP4K5;MAP4K5;ATL1	NM_198794;NM_006575;NM_001127713	Promoter_Associated	-0.249839	-4.43799	-4.47326	0.000614352	0.694294	-1.02501
cg21640526	chr17	76348849			Unclassified	0.414765	-2.08913	4.47247	0.000615248	0.694294	-1.02583
cg11432034	chr3	13520913	HDAC11;HDAC11	NM_001136041;NM_024827		-0.307072	-4.86405	-4.47082	0.000617118	0.694294	-1.02754
cg25936839	chr17	6555202	C17orf100;MED31;C17orf100	NM_001105520;NM_016060;NM_001105520	Promoter_Associated	-0.269201	-2.39341	-4.47037	0.000617628	0.694294	-1.028
cg03350163	chr8	143207661				-0.306688	3.03114	-4.46676	0.000621751	0.694294	-1.03175
cg25925210	chr2	219576383	TTLL4	NM_014640	Promoter_Associated	0.916791	-0.717264	4.46622	0.000622376	0.694294	-1.03231
cg01339444	chr6	118972232	C6orf204;C6orf204	NM_206921;NM_001042475	Promoter_Associated	-0.29177	-4.45547	-4.46469	0.000624135	0.694294	-1.0339
cg06619282	chr9	131182093	CERCAM	NM_016174	Unclassified	0.284859	-1.20574	4.4627	0.000626428	0.694294	-1.03597
cg02727104	chr13	36729247				0.40363	-1.83686	4.46157	0.000627731	0.694294	-1.03714
cg10578112	chr11	122526355	UBASH3B	NM_032873	Promoter_Associated	-0.228507	-4.29907	-4.46044	0.000629038	0.694294	-1.03831
cg02530336	chr4	573619				0.363909	-3.14292	4.45776	0.000632155	0.694294	-1.04109
cg23470272	chr19	14640395	TECR;MIR639;TECR	NM_138501;NR_030369;NM_138501	Promoter_Associated	0.235907	-4.54941	4.45704	0.000632996	0.694294	-1.04184
cg21714610	chr18	55288641	NARS	NM_004539		0.255923	-4.71295	4.45656	0.000633559	0.694294	-1.04234
cg05702024	chr17	81037982	METRNL	NM_001004431		-0.254183	-3.2523	-4.45536	0.000634962	0.694294	-1.04359
cg12340343	chr7	155897383				0.276127	2.83145	4.45529	0.000635054	0.694294	-1.04367
cg14229247	chr9	100745139	ANP32B	NM_006401	Promoter_Associated	-1.09331	-5.04865	-4.45456	0.000635902	0.694294	-1.04442
cg08145373	chr11	2407008	CD81	NM_004356	Unclassified	-0.300628	0.558791	-4.45429	0.000636225	0.694294	-1.04471
cg02872263	chr6	150724678	IYD;IYD;IYD	NM_001164695;NM_001164694;NM_203395		0.256306	3.04966	4.4511	0.000639977	0.694294	-1.04803
cg10786829	chr13	44545173				-0.348408	3.81063	-4.45064	0.000640525	0.694294	-1.04851
cg05367790	chr4	178230934	NEIL3	NM_018248	Promoter_Associated	-0.314754	-4.62393	-4.45052	0.000640663	0.694294	-1.04863
cg26830834	chr2	74007273	DUSP11;DUSP11	NM_003584;NM_003584	Promoter_Associated	-0.262635	-4.60926	-4.44895	0.000642521	0.694294	-1.05026
cg14251622	chr14	36003741	INSM2	NM_032594	Unclassified	0.250633	-3.15346	4.44818	0.000643433	0.694294	-1.05106
cg03995982	chr19	14359671			Unclassified_Cell_type_specific	0.288737	-4.022	4.44734	0.000644431	0.694294	-1.05194
cg02529490	chr11	68816232	TPCN2	NM_139075	Promoter_Associated	-0.2126	-2.19538	-4.4461	0.000645908	0.694294	-1.05323
cg05862393	chr11	26744484	SLC5A12	NM_178498		0.214348	2.66576	4.44402	0.000648395	0.694294	-1.0554
cg12105089	chr7	1054075	C7orf50;C7orf50;C7orf50	NM_001134395;NM_032350;NM_001134396	Unclassified_Cell_type_specific	-0.226981	3.08179	-4.44238	0.000650365	0.694294	-1.05711
cg26178974	chr17	18125250				-0.260604	3.2658	-4.44184	0.000651006	0.694294	-1.05767
cg09232478	chr1	119548852				0.262734	-1.36751	4.44024	0.000652943	0.694294	-1.05934
cg05189127	chr10	127059333				0.42218	0.440311	4.43758	0.000656152	0.694294	-1.06211
cg20056542	chr15	53083518	ONECUT1	NM_004498	Promoter_Associated	-0.32606	-0.740741	-4.43757	0.000656166	0.694294	-1.06212
cg25247183	chr22	38073049	LGALS1	NM_002305	Promoter_Associated	-0.301322	-4.99395	-4.43534	0.000658878	0.694294	-1.06445
cg17215532	chr7	7680090	RPA3	NM_002947	Promoter_Associated	0.370078	-4.15236	4.435	0.000659291	0.694294	-1.06481
cg12189880	chr15	41166217	RHOV	NM_133639	Unclassified	0.214191	-4.03866	4.43474	0.000659606	0.694294	-1.06508
cg02510802	chr20	31592147	SPAG4L;SPAG4L	NM_080675;NM_080675		-0.226041	3.19078	-4.43226	0.000662635	0.694294	-1.06767
cg04315947	chr10	98272633	TLL2	NM_012465	Unclassified	0.283946	-3.2755	4.4306	0.000664672	0.694294	-1.0694
cg12180551	chr1	56975583	PPAP2B;PPAP2B	NM_177414;NM_003713		-0.261573	3.60624	-4.42829	0.000667514	0.694294	-1.07181
cg10926386	chr19	663355	RNF126	NM_194460	Promoter_Associated	-0.353744	-4.71979	-4.42761	0.000668352	0.694294	-1.07252
cg15509024	chr11	128693961				0.399348	1.77538	4.42694	0.000669175	0.694294	-1.07322
cg00752628	chr6	127441151	RSPO3	NM_032784	Unclassified_Cell_type_specific	0.289638	-4.8659	4.42421	0.000672563	0.694294	-1.07607
cg19423978	chr19	3688477	PIP5K1C	NM_012398	Promoter_Associated_Cell_type_specific	-0.324871	-1.77795	-4.42361	0.000673315	0.694294	-1.07671
cg24741873	chr10	82223998	TSPAN14;TSPAN14	NM_001128309;NM_030927		-0.346148	1.25655	-4.42226	0.000674994	0.694294	-1.07811
cg08620426	chr16	29607030			Promoter_Associated	-0.468774	-2.46741	-4.42188	0.000675471	0.694294	-1.07851
cg06481786	chr17	34257936	RDM1;RDM1;RDM1;RDM1;RDM1;RDM1;RDM1;RDM1;RDM1;RDM1;RDM1;RDM1;RDM1	NM_001163125;NM_001163120;NM_145654;NR_027996;NR_027999;NM_001163122;NR_028000;NM_001163121;NM_001034836;NR_027997;NM_001163124;NR_027998;NM_001163130	Promoter_Associated	0.240315	-4.73398	4.4197	0.000678197	0.694294	-1.08079
cg00713939	chr8	144660590	NAPRT1	NM_145201	Promoter_Associated	-1.23426	-2.49037	-4.41833	0.000679913	0.694294	-1.08222
cg24990238	chr5	169816960	KCNMB1;KCNIP1	NM_004137;NM_001034838		0.269157	2.62561	4.41439	0.000684889	0.694294	-1.08635
cg01945913	chr5	1469001	LPCAT1	NM_024830	Unclassified	-0.23466	3.16066	-4.41405	0.000685318	0.694294	-1.0867
cg14900295	chr10	135050901	VENTX	NM_014468		0.533791	-2.40001	4.41271	0.000687017	0.694294	-1.08811
cg11808854	chr20	60697627	LSM14B;LSM14B	NM_144703;NM_144703	Promoter_Associated	0.639919	-3.25802	4.41075	0.000689523	0.694294	-1.09017
cg08436942	chr4	4249992	TMEM128	NM_032927	Promoter_Associated	-0.284781	-1.797	-4.40873	0.000692093	0.694294	-1.09228
cg16779463	chr17	75369055	SEPT9;SEPT9;SEPT9;SEPT9	NM_001113493;NM_001113492;NM_001113491;NM_006640	Unclassified	-0.335794	-3.8422	-4.4086	0.000692266	0.694294	-1.09242
cg12584458	chr6	28447107				0.740149	-0.64497	4.40783	0.00069325	0.694294	-1.09322
cg08059434	chr12	57633762	NDUFA4L2	NM_020142		0.223997	-3.23188	4.40661	0.000694823	0.694294	-1.09451
cg16180796	chr7	23245900			Gene_Associated	0.309664	0.891242	4.4011	0.000701948	0.694294	-1.10029
cg04064050	chr6	127663586	ECHDC1;ECHDC1;ECHDC1;ECHDC1;ECHDC1	NM_001002030;NM_001105544;NM_018479;NM_001139510;NM_001105545		-0.285039	2.18505	-4.40054	0.000702669	0.694294	-1.10087
cg07334509	chr8	74361129	STAU2;STAU2;STAU2;STAU2	NM_001164380;NM_001164381;NM_001164382;NM_001164383		-0.24618	3.7169	-4.39981	0.000703621	0.694294	-1.10164
cg07095637	chr7	2079008	MAD1L1;MAD1L1;MAD1L1	NM_003550;NM_001013837;NM_001013836		-0.436755	3.22852	-4.3991	0.000704552	0.694294	-1.10239
cg14092045	chr9	116450241				0.427056	-1.95523	4.39893	0.000704768	0.694294	-1.10256
cg23759554	chr12	56631703	ANKRD52	NM_173595		0.220259	2.43262	4.39512	0.000709754	0.694294	-1.10656
cg24334243	chr1	85086451			Promoter_Associated	0.284795	-4.66795	4.39503	0.000709878	0.694294	-1.10666
cg04263702	chr7	5528266	FBXL18	NM_024963		-0.279753	-0.63123	-4.39477	0.000710222	0.694294	-1.10693
cg11922563	chr5	75016955				0.29582	2.1288	4.39278	0.000712838	0.694294	-1.10902
cg09767313	chr11	3401204	ZNF195;ZNF195;LOC650368;ZNF195	NM_001130520;NM_007152;NR_024248;NM_001130519		-0.29271	3.66912	-4.39167	0.000714307	0.694294	-1.11019
cg07814414	chr15	31774773				0.279878	3.80859	4.39118	0.000714955	0.694294	-1.1107
cg19998150	chr10	14051838	FRMD4A	NM_018027	Unclassified	0.375048	-3.10905	4.38882	0.000718086	0.694294	-1.11318
cg18587476	chr2	24397810	C2orf84	NM_001040710		0.620537	1.3427	4.38808	0.000719067	0.694294	-1.11396
cg01659197	chr14	30440586				-0.252553	1.67079	-4.38483	0.00072342	0.694294	-1.11739
cg03440125	chr6	83075080	TPBG;TPBG	NM_006670;NM_001166392		0.297985	-0.298269	4.38455	0.000723797	0.694294	-1.11768
cg27581028	chr2	63277327	OTX1	NM_014562	Unclassified	0.224779	-4.99184	4.38436	0.000724052	0.694294	-1.11788
cg01711746	chr3	138657291				0.386176	-4.71817	4.384	0.000724536	0.694294	-1.11826
cg11715943	chr6	33091841	HLA-DPB2	NR_001435	Unclassified_Cell_type_specific	-0.442259	2.04274	-4.38343	0.000725293	0.694294	-1.11885
cg00775915	chr7	580703				-0.885216	2.56818	-4.38317	0.000725647	0.694294	-1.11913
cg17918285	chr14	50470503	C14orf182	NM_001012706	Promoter_Associated	0.602265	-4.18241	4.38212	0.000727062	0.694294	-1.12024
cg00286214	chr16	2771425	PRSS27	NM_031948	Promoter_Associated	0.543785	-2.15223	4.38089	0.000728723	0.694294	-1.12153
cg20664238	chr15	88798877	NTRK3;NTRK3;NTRK3	NM_001007156;NM_001012338;NM_002530		0.588451	-2.54996	4.37971	0.000730314	0.694294	-1.12277
cg06644844	chr10	37414506	ANKRD30A	NM_052997		-0.812898	4.15847	-4.3783	0.00073222	0.694294	-1.12425
cg25152136	chr3	139655077	CLSTN2	NM_022131		0.331515	-3.17006	4.37803	0.000732592	0.694294	-1.12454
cg09142144	chr5	35939847	CAPSL;CAPSL	NM_144647;NM_001042625		-0.291453	1.23576	-4.37687	0.000734164	0.694294	-1.12576
cg06854478	chr10	24841602			Unclassified_Cell_type_specific	0.339455	1.02795	4.37515	0.000736512	0.694294	-1.12758
cg09340403	chr6	138247491				0.238786	1.30381	4.37483	0.000736946	0.694294	-1.12791
cg16208395	chr11	124584210				0.2328	3.53034	4.37446	0.000737457	0.694294	-1.12831
cg06433995	chr6	13615570	NOL7;NOL7	NM_016167;NM_016167	Promoter_Associated	-0.274031	-5.23056	-4.37365	0.000738569	0.694294	-1.12916
cg27119318	chr21	40759574	WRB;WRB	NM_004627;NM_001146218	Promoter_Associated	-0.499421	-0.720211	-4.37316	0.000739241	0.694294	-1.12968
cg14991695	chr20	44044691	PIGT	NM_015937	Promoter_Associated	-0.265754	-5.24805	-4.37314	0.00073927	0.694294	-1.1297
cg15623550	chr5	177026865	B4GALT7	NM_007255	Promoter_Associated	-0.256824	-4.0839	-4.37309	0.000739334	0.694294	-1.12975
cg20956390	chr14	104734475				0.443631	-0.744367	4.37267	0.000739914	0.694294	-1.1302
cg09501959	chr2	193058203	TMEFF2	NM_016192		0.639186	2.72038	4.37175	0.000741171	0.694294	-1.13116
cg17146950	chr8	132916069	EFR3A	NM_015137		-0.284886	-3.75644	-4.37147	0.000741554	0.694294	-1.13146
cg08621418	chr6	79944414	HMGN3;HMGN3;HMGN3;HMGN3	NM_004242;NM_138730;NM_004242;NM_138730	Promoter_Associated	0.244151	-3.41854	4.37009	0.00074346	0.694294	-1.13291
cg05266836	chr17	55124187				0.420665	1.47139	4.36996	0.000743634	0.694294	-1.13305
cg08332074	chr16	51189941				0.234456	-2.55136	4.36969	0.000744003	0.694294	-1.13333
cg17943672	chr3	44397397	C3orf23;C3orf23;C3orf23	NM_173826;NM_001029840;NM_001029839		0.370522	1.87914	4.36877	0.000745278	0.694294	-1.1343
cg08048268	chr3	133502702				0.391337	1.4824	4.36837	0.000745838	0.694294	-1.13473
cg12498326	chr12	130599682				0.217476	2.29881	4.36703	0.000747694	0.694294	-1.13615
cg14606586	chr10	124899755			Unclassified_Cell_type_specific	0.837477	-2.96928	4.36693	0.000747832	0.694294	-1.13625
cg17509967	chr19	13617094	CACNA1A;CACNA1A;CACNA1A;CACNA1A	NM_001127222;NM_001127222;NM_001127221;NM_001127221	Unclassified_Cell_type_specific	1.03532	-2.71331	4.36571	0.000749515	0.694304	-1.13753
cg05150608	chr14	102990211			Promoter_Associated	0.327971	0.208527	4.36425	0.000751556	0.694644	-1.13908
cg06255006	chr16	86653215				0.410626	4.12612	4.35789	0.000760475	0.696489	-1.14579
cg07545317	chr12	115174598				0.407414	-2.08084	4.35504	0.000764505	0.696489	-1.1488
cg07545640	chr16	67464829	HSD11B2	NM_000196	Unclassified_Cell_type_specific	0.649584	-3.99427	4.35432	0.00076554	0.696489	-1.14958
cg09642075	chr15	74303043	PML;PML;PML;PML;PML;PML;PML;PML;PML	NM_033247;NM_033244;NM_002675;NM_033238;NM_033246;NM_033250;NM_033239;NM_033249;NM_033240		0.220966	3.30672	4.35393	0.000766084	0.696489	-1.14998
cg23961842	chr6	85483800				-0.341833	-3.50896	-4.35142	0.000769665	0.696489	-1.15264
cg17255108	chr7	157338433	PTPRN2;PTPRN2;PTPRN2	NM_002847;NM_130842;NM_130843		-0.240766	2.04197	-4.34994	0.00077178	0.696489	-1.1542
cg12524428	chr5	146268595	PPP2R2B;PPP2R2B;PPP2R2B;PPP2R2B	NM_181674;NM_181677;NM_181678;NM_181676		0.217858	1.90086	4.34814	0.000774362	0.696489	-1.1561
cg02048890	chr18	33877274	FHOD3	NM_025135		0.281264	-3.51546	4.34711	0.000775855	0.696489	-1.1572
cg01057573	chr5	118683890	TNFAIP8	NM_001077654		0.269789	2.27146	4.34484	0.000779134	0.696489	-1.15961
cg03350138	chr6	28446794				0.593288	-0.662217	4.34418	0.000780085	0.696489	-1.1603
cg17080371	chr4	77994145	CCNI	NM_006835		-0.39782	0.443865	-4.3427	0.000782226	0.696489	-1.16187
cg08597292	chr6	89996028	GABRR2	NM_002043		0.269091	2.8861	4.34095	0.000784775	0.696489	-1.16372
cg13901433	chr17	73285524	SLC25A19;SLC25A19;SLC25A19;SLC25A19;SLC25A19;SLC25A19	NM_001126121;NM_021734;NM_001126122;NM_001126122;NM_001126121;NM_021734	Promoter_Associated	-0.216834	-4.21503	-4.34076	0.000785061	0.696489	-1.16393
cg23375190	chr22	25960673	ADRBK2	NM_005160	Promoter_Associated	-0.366034	-4.57354	-4.34013	0.000785983	0.696489	-1.1646
cg24916116	chr12	76424973	PHLDA1	NM_007350		-0.266648	-4.55172	-4.3367	0.000791002	0.696489	-1.16823
cg11357013	chr15	73588054	NEO1	NM_002499		0.257994	1.47914	4.33617	0.000791776	0.696489	-1.16879
cg18683875	chr3	49977380	RBM6;RBM6	NM_001167582;NM_005777	Promoter_Associated	-0.247578	-3.90502	-4.33613	0.000791838	0.696489	-1.16884
cg04124316	chr13	42615242			Promoter_Associated	0.197904	-4.81272	4.33535	0.000792987	0.696489	-1.16966
cg01994779	chr16	75033384	ZNRF1;ZNRF1	NM_032268;NM_032268		-0.306832	-3.1966	-4.33489	0.000793674	0.696489	-1.17016
cg03044510	chr21	27107978	ATP5J;ATP5J;ATP5J;ATP5J;GABPA;ATP5J	NM_001003696;NM_001003697;NM_001003701;NM_001003703;NM_002040;NM_001685	Promoter_Associated	0.282739	-2.69996	4.33465	0.000794024	0.696489	-1.17041
cg24706213	chr1	109633347	TMEM167B	NM_020141	Promoter_Associated_Cell_type_specific	0.360104	-2.87542	4.33207	0.000797844	0.696489	-1.17315
cg17191567	chr10	6178319				-0.471114	0.475599	-4.33147	0.000798732	0.696489	-1.17378
cg21460053	chr1	110198853	GSTM4;GSTM4;GSTM4;GSTM4;GSTM4	NR_024538;NM_147148;NM_147148;NM_000850;NM_000850	Promoter_Associated	0.222395	-4.43232	4.33143	0.000798784	0.696489	-1.17382
cg00373499	chr5	137224723	PKD2L2	NM_014386		0.39754	-0.913519	4.33075	0.000799802	0.696489	-1.17455
cg13019868	chr11	128694101				0.382348	0.68187	4.33004	0.000800862	0.696489	-1.17531
cg10506212	chr2	85788810	GGCX;GGCX	NM_001142269;NM_000821	Promoter_Associated	0.218906	-5.43386	4.32801	0.000803879	0.696489	-1.17745
cg22232327	chr18	53447594				0.361184	-2.29322	4.32747	0.000804697	0.696489	-1.17803
cg15196165	chr6	29944403	HCG9	NR_028032	Unclassified	-0.278942	-4.04806	-4.32693	0.000805504	0.696489	-1.17861
cg01544877	chr6	136609152	BCLAF1;BCLAF1;BCLAF1	NM_001077440;NM_001077441;NM_014739		-0.292996	0.594725	-4.32498	0.000808422	0.696489	-1.18067
cg19064304	chr15	63400452				0.308238	3.62981	4.32465	0.000808919	0.696489	-1.18102
cg26779912	chr20	1373873	FKBP1A;FKBP1A	NM_000801;NM_054014	Promoter_Associated	-0.208839	-3.65763	-4.32343	0.000810759	0.696489	-1.18232
cg05507490	chr2	242808479			Promoter_Associated_Cell_type_specific	-0.338215	0.681745	-4.32295	0.000811478	0.696489	-1.18283
cg19614744	chr6	30294839	TRIM39;HCG18;HCG18;TRIM39	NM_021253;NR_024052;NR_024053;NM_172016	Unclassified	-0.268199	-4.57549	-4.32081	0.000814718	0.696489	-1.18511
cg08474651	chr2	201729683	CLK1;CLK1;CLK1;CLK1	NM_004071;NR_027856;NM_001162407;NR_027855	Promoter_Associated	0.488635	-1.73747	4.3206	0.000815046	0.696489	-1.18534
cg21982941	chr17	14213447	HS3ST3B1	NM_006041		0.324739	3.49909	4.32043	0.000815298	0.696489	-1.18551
cg18883041	chr19	12947234	RTBDN	NM_031429		0.283382	-4.00289	4.31996	0.000816011	0.696489	-1.18601
cg13447295	chr6	887704				-0.864622	3.4445	-4.3192	0.00081717	0.696489	-1.18683
cg18410110	chr5	31963583	PDZD2	NM_178140	Unclassified_Cell_type_specific	0.226919	2.78618	4.31909	0.000817327	0.696489	-1.18694
cg24577455	chr1	2069012	PRKCZ;PRKCZ;PRKCZ	NM_001033582;NM_002744;NM_001033581	Unclassified_Cell_type_specific	-0.308775	0.933651	-4.31698	0.000820551	0.697499	-1.18919
cg14528318	chr11	64513068	RASGRP2;RASGRP2;RASGRP2	NM_001098670;NM_001098671;NM_153819		-0.255604	-3.75929	-4.31445	0.000824412	0.697499	-1.19187
cg08951051	chr16	4993543				0.331934	-0.323164	4.31151	0.000828941	0.697499	-1.19501
cg21451653	chr12	34551994				0.69812	2.13441	4.31053	0.000830448	0.697499	-1.19605
cg02639294	chr16	30406318	ZNF48	NM_152652	Promoter_Associated	-0.240967	-0.955345	-4.30893	0.000832936	0.697499	-1.19776
cg26989103	chr8	110099582	TRHR	NM_003301		0.184888	1.17271	4.30838	0.00083379	0.697499	-1.19834
cg08719777	chr2	173941406	ZAK;ZAK	NM_016653;NM_133646		-0.375662	-2.84443	-4.30823	0.000834011	0.697499	-1.1985
cg16978398	chr7	98047885				0.28542	2.10219	4.30591	0.000837634	0.697499	-1.20098
cg02107844	chr15	92612836	SLCO3A1;SLCO3A1	NM_001145044;NM_013272		0.249551	0.585286	4.30572	0.000837921	0.697499	-1.20117
cg05662404	chr7	79081807	MAGI2	NM_012301		0.440578	-4.44779	4.30546	0.000838334	0.697499	-1.20146
cg26681354	chr14	55369212	GCH1;GCH1;GCH1;GCH1	NM_001024070;NM_000161;NM_001024024;NM_001024071	Promoter_Associated	0.401728	-3.33243	4.30403	0.00084057	0.697499	-1.20298
cg12654199	chr17	78753826	RPTOR;RPTOR	NM_001163034;NM_020761		0.334636	2.64613	4.30358	0.000841263	0.697499	-1.20345
cg14900112	chr19	2737060	SLC39A3;SLC39A3	NM_213568;NM_144564		-0.295435	2.90811	-4.30244	0.000843051	0.697499	-1.20467
cg04580029	chr16	3013885	KREMEN2;KREMEN2	NM_024507;NM_172229		-0.249082	-2.88435	-4.30141	0.000844681	0.697499	-1.20578
cg07090980	chr17	873255	NXN	NM_022463		-0.486801	1.10046	-4.3007	0.000845786	0.697499	-1.20652
cg04222728	chr7	138549665	KIAA1549;KIAA1549	NM_001164665;NM_020910		0.281174	2.03713	4.29896	0.000848535	0.697499	-1.20838
cg10353388	chr11	93474820	C11orf54;TAF1D;C11orf54	NM_014039;NM_024116;NM_014039	Promoter_Associated	0.661589	-2.21752	4.2989	0.000848634	0.697499	-1.20845
cg03151194	chr20	61289939	SLCO4A1	NM_016354		-0.275793	3.96336	-4.29721	0.000851313	0.697499	-1.21026
cg17008884	chr7	39606002	C7orf36;C7orf36	NM_020192;NM_020192	Promoter_Associated	-0.297317	-2.93294	-4.2942	0.000856097	0.697499	-1.21347
cg19869422	chr17	2186014	SMG6;SMG6	NM_017575;NM_001170957	Gene_Associated	0.196943	1.90872	4.29281	0.000858319	0.697499	-1.21495
cg08848753	chr4	976784	SLC26A1	NM_134425		-0.307676	4.23308	-4.29267	0.000858537	0.697499	-1.2151
cg15644413	chr1	36185939	C1orf216	NM_152374		0.262534	2.86886	4.29034	0.000862281	0.697499	-1.2176
cg17053845	chr2	74375133	BOLA3;BOLA3	NM_212552;NM_001035505	Promoter_Associated	0.352011	-3.38032	4.28981	0.000863121	0.697499	-1.21815
cg22727364	chr8	126443014	TRIB1;TRIB1	NM_025195;NM_025195	NonGene_Associated	-0.295561	-2.66061	-4.28981	0.000863124	0.697499	-1.21816
cg14947411	chr17	80660948			Unclassified_Cell_type_specific	-0.212938	2.78976	-4.28867	0.000864954	0.697499	-1.21937
cg05200313	chr14	92960827	SLC24A4;SLC24A4;SLC24A4	NM_153646;NM_153648;NM_153647		0.256622	0.590164	4.28372	0.000872972	0.697499	-1.22466
cg17469668	chr5	142261891	ARHGAP26;ARHGAP26	NM_015071;NM_001135608		-0.275613	3.61303	-4.28179	0.00087612	0.697499	-1.22673
cg23264278	chr19	19051482	HOMER3;HOMER3;HOMER3;HOMER3	NM_001145721;NM_001145722;NM_004838;NR_027297		-0.32223	-1.22928	-4.28113	0.000877202	0.697499	-1.22744
cg14681767	chr8	1772393	ARHGEF10	NM_014629	Unclassified_Cell_type_specific	0.324919	-3.14428	4.28079	0.000877755	0.697499	-1.2278
cg18785300	chr6	31240047	HLA-C	NM_002117	Promoter_Associated	-0.295801	-4.62	-4.27977	0.000879432	0.697499	-1.2289
cg04307561	chr8	72460119				0.262066	-2.88912	4.27946	0.000879934	0.697499	-1.22922
cg01585717	chr20	45522542	EYA2;EYA2	NM_005244;NM_172110		-0.370478	2.4807	-4.27712	0.00088379	0.697499	-1.23173
cg18782651	chr7	65969785				-0.323044	0.889387	-4.27474	0.000887712	0.697499	-1.23428
cg08173110	chr3	50359005	HYAL2;HYAL2	NM_033158;NM_003773	Promoter_Associated	0.279871	-4.71204	4.27466	0.000887849	0.697499	-1.23437
cg14435098	chr9	138669066	KCNT1	NM_020822		-0.223992	0.732971	-4.27444	0.000888208	0.697499	-1.2346
cg27488007	chr10	126845714	CTBP2;CTBP2	NM_001083914;NM_001329		-0.393354	1.27283	-4.27425	0.000888525	0.697499	-1.2348
cg04433909	chr15	38368572				-0.229858	2.62	-4.27351	0.000889753	0.697499	-1.2356
cg10427140	chr20	47444573	PREX1	NM_020820	Promoter_Associated	0.410483	-2.58623	4.2726	0.000891275	0.697499	-1.23658
cg26968378	chr6	28447087				0.80116	-0.733299	4.27215	0.000892021	0.697499	-1.23706
cg22534374	chr1	201511610				0.23082	1.1311	4.27109	0.000893775	0.697499	-1.23819
cg07159875	chr16	49314323	CBLN1	NM_004352		0.234861	-1.05694	4.26894	0.000897373	0.697499	-1.2405
cg10916569	chr9	16726860	BNC2	NM_017637		0.378932	-2.16971	4.26664	0.000901241	0.697499	-1.24297
cg20567721	chr16	81040639	CENPN;CENPN;CENPN;CENPN;CENPN;CENPN;C16orf61	NM_001100624;NM_001100625;NM_018455;NM_018455;NM_001100625;NM_001100624;NM_020188	Promoter_Associated	-0.282365	-4.93981	-4.26626	0.000901874	0.697499	-1.24337
cg18126791	chr21	33031960	SOD1;SOD1	NM_000454;NM_000454	Promoter_Associated	-0.238463	-4.048	-4.26381	0.000905999	0.697499	-1.246
cg10642164	chr5	602154				0.300649	3.70392	4.26327	0.000906917	0.697499	-1.24658
cg01763666	chr17	80159506	CCDC57	NM_198082		-0.306904	1.04381	-4.26308	0.000907241	0.697499	-1.24678
cg11115235	chr4	6247215			Unclassified_Cell_type_specific	0.335636	-2.28759	4.26296	0.000907446	0.697499	-1.24691
cg27550606	chr6	30881786	GTF2H4;VARS2;VARS2;VARS2	NM_001517;NM_001167734;NM_020442;NM_001167733	Promoter_Associated	-0.436766	-3.73949	-4.26151	0.00090991	0.697499	-1.24847
cg11467639	chr1	16494499			Unclassified_Cell_type_specific	-0.194619	-4.58665	-4.26103	0.000910724	0.697499	-1.24899
cg09402276	chr10	50887472	C10orf53;C10orf53	NM_001042427;NM_182554		0.305782	-1.06721	4.26046	0.000911684	0.697499	-1.24959
cg10471644	chr12	6976491	TPI1;TPI1;TPI1	NM_001159287;NR_027483;NM_000365	Promoter_Associated	-0.325003	-3.9293	-4.25901	0.000914153	0.697499	-1.25115
cg14989252	chr5	57786449	GAPT	NM_152687		-0.557323	-1.29921	-4.25885	0.000914429	0.697499	-1.25132
cg21422400	chr1	1747243	GNB1	NM_002074		-0.404983	2.26244	-4.25799	0.00091591	0.697499	-1.25226
cg02097443	chr1	21044327	KIF17;KIF17	NM_020816;NM_001122819	Unclassified_Cell_type_specific	0.547902	-3.53411	4.2578	0.000916227	0.697499	-1.25245
cg06008419	chr8	1365307				-0.90233	0.23532	-4.25593	0.000919434	0.697499	-1.25447
cg12015854	chr2	45179312			Unclassified	0.343976	-2.94694	4.25415	0.000922491	0.697499	-1.25638
cg02809009	chr19	50354510	PTOV1;PTOV1	NM_017432;NM_017432		0.293074	-3.80723	4.2531	0.000924305	0.697499	-1.25751
cg18556420	chr10	864596	LARP4B	NM_015155	Gene_Associated_Cell_type_specific	0.241823	2.07447	4.25284	0.000924744	0.697499	-1.25778
cg13559217	chr19	5119331	KDM4B	NM_015015		-0.337822	3.71328	-4.25257	0.00092521	0.697499	-1.25807
cg13485230	chr18	9709310	RAB31	NM_006868		0.299507	-3.10501	4.25187	0.000926426	0.697499	-1.25883
cg14720706	chr4	48492118	ZAR1	NM_175619	Unclassified_Cell_type_specific	-0.298586	-3.37166	-4.24889	0.000931599	0.697499	-1.26203
cg15377887	chr21	42440661			Unclassified	0.7271	-0.523607	4.24872	0.0009319	0.697499	-1.26222
cg19873496	chr3	197105397				0.443848	4.17199	4.24816	0.00093287	0.697499	-1.26282
cg01481441	chr12	121125137	MLEC	NM_014730	Promoter_Associated	0.337707	-4.75063	4.24618	0.000936325	0.697499	-1.26495
cg25345659	chr1	7409003	CAMTA1	NM_015215		-0.216203	0.0695611	-4.24402	0.000940113	0.697499	-1.26727
cg17644311	chr12	94854007	CCDC41;CCDC41;LOC144486	NM_016122;NM_001042399;NR_027035	Promoter_Associated	0.191504	-5.79807	4.24101	0.000945413	0.697499	-1.27051
cg19578398	chr10	102747015	C10orf2;C10orf2;MRPL43;C10orf2;MRPL43;MRPL43;MRPL43;C10orf2	NM_001163813;NM_001163814;NM_032112;NM_021830;NM_176794;NM_176792;NM_176793;NM_001163812	Promoter_Associated	-0.227522	-5.11721	-4.23874	0.000949439	0.697499	-1.27296
cg02419920	chr4	48486785	SLC10A4	NM_152679	Unclassified_Cell_type_specific	0.224261	-1.09918	4.23709	0.000952365	0.697499	-1.27474
cg11576513	chr6	114663692				0.446107	-3.08667	4.23536	0.000955448	0.697499	-1.2766
cg22802068	chr17	900285	TIMM22	NM_013337	Promoter_Associated	0.272957	-4.57514	4.23481	0.000956434	0.697499	-1.27719
cg14188428	chr19	19625761	TSSK6;NDUFA13	NM_032037;NM_015965		0.264266	3.94965	4.23425	0.000957428	0.697499	-1.27779
cg21368354	chr13	111267856	CARKD	NM_018210	Promoter_Associated	0.567464	-4.00476	4.23335	0.000959044	0.697499	-1.27877
cg05034702	chr13	61989701	PCDH20	NM_022843		0.355899	-3.54153	4.23145	0.000962461	0.697499	-1.28082
cg10335543	chr14	102829157	TECPR2;CINP	NM_014844;NM_032630	Promoter_Associated	0.237249	-2.23131	4.23113	0.000963028	0.697499	-1.28116
cg07700962	chr1	174968950	CACYBP;CACYBP;CACYBP	NM_014412;NM_001007214;NM_014412	Unclassified	0.18907	-2.73175	4.23072	0.000963773	0.697499	-1.2816
cg17303299	chr12	7023527	ENO2	NM_001975	Promoter_Associated	-0.259016	-4.4645	-4.22921	0.000966504	0.697499	-1.28324
cg24603926	chr12	120151679	MIR1178;CIT	NR_031589;NM_007174		-0.240435	3.21786	-4.22893	0.000966999	0.697499	-1.28353
cg08355583	chr7	139875917	LOC100134229;JHDM1D	NR_024451;NM_030647		-0.230192	-3.36189	-4.22819	0.000968346	0.697499	-1.28434
cg23653058	chr3	18004012				0.286919	3.92213	4.22717	0.00097019	0.697499	-1.28543
cg19585597	chr5	150326193	LOC134466	NR_026867		-0.228934	-1.474	-4.22649	0.000971432	0.697499	-1.28617
cg01156629	chr8	30515920	GTF2E2	NM_002095	Promoter_Associated	-0.196756	-4.19891	-4.22628	0.000971814	0.697499	-1.2864
cg26271255	chr10	32218319	ARHGAP12	NM_018287		-0.182279	-3.52647	-4.22489	0.000974343	0.697499	-1.2879
cg19987705	chr8	124054903	DERL1;DERL1	NM_001134671;NM_024295	Promoter_Associated	0.311374	-4.37417	4.22485	0.000974405	0.697499	-1.28794
cg07970752	chr16	817463	MSLN;MSLN	NM_005823;NM_013404		0.663332	2.08615	4.22392	0.000976104	0.697499	-1.28894
cg17014186	chr7	100208533	MOSPD3	NM_001040097		-0.282073	0.54603	-4.2233	0.00097725	0.697499	-1.28962
cg04562976	chr1	172501996	C1orf9;C1orf9	NM_016227;NM_014283	Promoter_Associated	-0.71777	-4.91565	-4.22234	0.000978998	0.697499	-1.29065
cg15046909	chr6	53882926	C6orf142	NM_138569		-0.426558	0.881362	-4.22136	0.000980786	0.697499	-1.29171
cg12209214	chr20	2083359	STK35	NM_080836	Promoter_Associated	-0.223761	-3.28638	-4.22084	0.000981751	0.697499	-1.29227
cg11164649	chr17	47297130	ABI3;ABI3	NM_001135186;NM_016428	Unclassified	-0.31073	1.06682	-4.22056	0.000982269	0.697499	-1.29258
cg03823305	chr12	100536683	UHRF1BP1L;UHRF1BP1L	NM_001006947;NM_015054	Promoter_Associated	-0.261816	-4.07274	-4.22019	0.000982948	0.697499	-1.29298
cg06698414	chr13	114843024	RASA3	NM_007368		-0.230208	2.26467	-4.21998	0.000983321	0.697499	-1.2932
cg17200920	chr7	127808798			Unclassified_Cell_type_specific	0.562589	-3.26218	4.21963	0.000983978	0.697499	-1.29358
cg02707576	chr5	139682775	PFDN1	NM_002622	Promoter_Associated	0.266353	-4.21455	4.21801	0.000986962	0.697499	-1.29533
cg22975568	chr5	149793436	CD74;CD74;CD74	NM_004355;NM_001025158;NM_001025159	Promoter_Associated	-0.321964	3.26602	-4.21732	0.000988228	0.697499	-1.29607
cg22781714	chr12	130961986	RIMBP2	NM_015347		0.313291	1.75216	4.21667	0.000989442	0.697499	-1.29678
cg16614613	chr3	50605258	C3orf18	NM_016210	Unclassified	-0.305984	-2.78212	-4.21659	0.000989585	0.697499	-1.29686
cg17570483	chr17	29248848	ADAP2;ADAP2	NM_018404;NM_018404	Unclassified_Cell_type_specific	-0.312919	-3.24762	-4.21531	0.000991954	0.697499	-1.29825
cg07391690	chr7	149575067	ATP6V0E2;ATP6V0E2	NM_001100592;NM_145230		0.240913	3.36437	4.21453	0.000993406	0.697499	-1.29909
cg16031515	chr1	205743344	RAB7L1;RAB7L1;RAB7L1;RAB7L1	NM_001135663;NM_001135662;NM_003929;NM_001135664		-0.481287	-0.474048	-4.21355	0.00099524	0.697499	-1.30016
cg12220034	chr12	116457644	MED13L	NM_015335		0.258859	3.46985	4.21213	0.00099788	0.697499	-1.30169
cg03765493	chr2	242851003				0.402202	1.9641	4.20973	0.00100237	0.697499	-1.30428
cg21201285	chr19	1847690	REXO1	NM_020695	Promoter_Associated_Cell_type_specific	-0.241431	-4.93892	-4.20817	0.00100531	0.697499	-1.30598
cg24296626	chr13	25746012	FAM123A;FAM123A	NM_152704;NM_199138		0.438482	-3.28407	4.20781	0.00100598	0.697499	-1.30636
cg23610041	chr20	39320926				0.555144	-3.94117	4.20697	0.00100757	0.697499	-1.30728
cg13036802	chr9	139551219				0.473342	-2.16951	4.2047	0.00101186	0.697499	-1.30973
cg09252806	chr10	131669630	EBF3	NM_001005463		0.586547	-1.07681	4.2042	0.00101281	0.697499	-1.31028
cg20804555	chr14	95235869	GSC	NM_173849		0.199559	-2.85825	4.2039	0.00101336	0.697499	-1.31059
cg10244461	chr3	189839357	LEPREL1;LEPREL1	NM_001134418;NM_018192		0.221447	2.24588	4.20309	0.00101492	0.697499	-1.31148
cg07441156	chr17	78010476	CCDC40;TBC1D16	NM_017950;NM_019020		-0.254321	-3.89186	-4.20231	0.0010164	0.697499	-1.31232
cg12211962	chr10	97416693	ALDH18A1;ALDH18A1	NM_001017423;NM_002860	Promoter_Associated	-0.191628	-4.84778	-4.20184	0.00101729	0.697499	-1.31283
cg11344692	chr8	61429175	RAB2A	NM_002865	Promoter_Associated	-0.196465	-4.64109	-4.2016	0.00101774	0.697499	-1.31309
cg19906545	chr13	51416639	DLEU7	NM_198989		0.243514	1.46282	4.20153	0.00101787	0.697499	-1.31316
cg12396325	chr8	105235606	RIMS2;RIMS2	NM_014677;NM_001100117		0.807841	-2.87146	4.20095	0.00101898	0.697499	-1.31379
cg08204280	chr5	2751839	IRX2;IRX2;C5orf38	NM_033267;NM_001134222;NM_178569	Unclassified_Cell_type_specific	0.914524	-3.70522	4.2009	0.00101908	0.697499	-1.31385
cg05338317	chr19	10679934	CDKN2D;CDKN2D	NM_079421;NM_001800	Promoter_Associated	-0.236046	-4.12301	-4.19993	0.00102094	0.697499	-1.3149
cg00914222	chr1	29585898	PTPRU;PTPRU;PTPRU	NM_133178;NM_133177;NM_005704		0.285112	-1.7408	4.19907	0.00102259	0.697499	-1.31584
cg21854408	chr1	240161445				0.612832	-1.54089	4.19728	0.00102602	0.697499	-1.31778
cg14778560	chr1	1693368	NADK	NM_023018		0.250689	2.6424	4.19689	0.00102676	0.697499	-1.3182
cg14500486	chr6	159655392	FNDC1	NM_032532		0.56301	0.568328	4.19396	0.00103241	0.697499	-1.32137
cg19426388	chr19	45902045	PPP1R13L;PPP1R13L	NM_001142502;NM_006663		0.963239	-1.39288	4.19387	0.00103258	0.697499	-1.32147
cg09511734	chr8	96037121	C8orf38	NM_152416	Promoter_Associated	0.242728	-4.20028	4.19362	0.00103307	0.697499	-1.32174
cg27435660	chr10	5935953	FBXO18;FBXO18	NM_178150;NM_032807		-0.495833	1.99725	-4.19315	0.00103398	0.697499	-1.32225
cg07010314	chr1	200992774	KIF21B;KIF21B	NM_017596;NM_017596	Promoter_Associated	-0.257735	-3.93853	-4.19215	0.00103592	0.697499	-1.32334
cg19095600	chr5	155108933				0.210336	-2.3712	4.18965	0.0010408	0.697499	-1.32606
cg10983623	chr11	118662299	DDX6	NM_004397		-0.18442	-4.62688	-4.1893	0.00104148	0.697499	-1.32644
cg11323721	chr5	178846740				0.254095	1.66144	4.18925	0.00104156	0.697499	-1.32648
cg21422024	chr8	64080841	YTHDF3	NM_152758	Unclassified	0.225474	-1.71868	4.18867	0.00104271	0.697499	-1.32712
cg12981595	chr17	39254427	KRTAP4-8	NM_031960		-0.498451	0.731431	-4.18835	0.00104333	0.697499	-1.32746
cg26245697	chr19	2282203	C19orf35	NM_198532	Unclassified	-0.531389	-4.10419	-4.18765	0.0010447	0.697499	-1.32823
cg18668382	chr14	96002125	GLRX5;SNHG10;SNHG10	NM_016417;NR_003138;NR_001459		0.314801	-3.5644	4.18615	0.00104765	0.697499	-1.32986
cg11416012	chr12	4380899			Unclassified	-0.288776	-2.06036	-4.18582	0.00104828	0.697499	-1.33021
cg15083255	chr17	72772540	TMEM104;NAT9	NM_017728;NM_015654	Promoter_Associated	-0.23715	-5.2266	-4.18405	0.00105177	0.697499	-1.33213
cg12265959	chr8	11324687	FAM167A	NM_053279	Unclassified	-0.210511	-4.71275	-4.18403	0.0010518	0.697499	-1.33215
cg03348161	chr11	59824089	MS4A3;MS4A3;MS4A3	NM_006138;NM_001031666;NM_001031809		0.224991	1.20694	4.18398	0.00105192	0.697499	-1.33222
cg16206138	chr17	47210270	B4GALNT2;B4GALNT2;B4GALNT2	NM_153446;NM_001159387;NM_001159388	Unclassified_Cell_type_specific	0.878865	-3.45001	4.18395	0.00105196	0.697499	-1.33224
cg08007338	chr1	180123948	QSOX1;QSOX1	NM_002826;NM_001004128	Promoter_Associated	-0.292522	-3.1442	-4.1833	0.00105325	0.697499	-1.33295
cg06302163	chr6	170424271				0.327637	3.17103	4.18282	0.00105419	0.697499	-1.33347
cg00558718	chr3	120397653	HGD	NM_000187		-0.283607	-2.92305	-4.18247	0.00105489	0.697499	-1.33385
cg00927231	chr16	4357579			Promoter_Associated	-0.229714	-5.03356	-4.18207	0.00105567	0.697499	-1.33428
cg26680760	chr16	3155880			Promoter_Associated	-0.322959	1.04045	-4.18093	0.00105795	0.697499	-1.33553
cg06965373	chr11	100862794	TMEM133	NM_032021		-0.411304	0.687497	-4.1809	0.00105799	0.697499	-1.33555
cg14048874	chr7	101006573	EMID2	NM_133457	Unclassified	0.420783	-4.31584	4.18062	0.00105856	0.697499	-1.33587
cg10278149	chr2	208016923	KLF7	NM_003709		0.261253	1.78684	4.17881	0.00106216	0.697499	-1.33784
cg15100112	chr5	64331517			Promoter_Associated	0.432	-3.54026	4.17878	0.00106222	0.697499	-1.33787
cg12359592	chr3	138048777	TXNDC6	NM_178130	Unclassified	0.731724	-4.68869	4.17771	0.00106434	0.697499	-1.33902
cg22929235	chr12	31881433	AMN1;AMN1	NM_001113402;NR_004854	Unclassified	0.227285	-4.81608	4.17648	0.0010668	0.697499	-1.34036
cg17029151	chr8	82644517	CHMP4C	NM_152284	Unclassified	-0.303919	-3.19087	-4.17454	0.0010707	0.697499	-1.34248
cg27309871	chr11	86224410	ME3;ME3;ME3	NM_006680;NM_001161586;NM_001014811		-0.438599	1.80129	-4.17437	0.00107104	0.697499	-1.34266
cg03442569	chr6	99291677				0.451685	-2.87028	4.17224	0.00107533	0.697499	-1.34498
cg00795915	chr5	70751728	BDP1	NM_018429	Promoter_Associated	-0.619834	-3.98799	-4.172	0.0010758	0.697499	-1.34524
cg01761236	chr14	102990251			Promoter_Associated	0.461043	0.991603	4.17033	0.00107919	0.697499	-1.34706
cg02946570	chr2	21023387	C2orf43	NM_021925		-0.383818	1.32655	-4.16875	0.00108239	0.697499	-1.34878
cg12577105	chr17	43860685	CRHR1;CRHR1;CRHR1;CRHR1	NM_004382;NM_001145148;NM_001145146;NM_001145147	Unclassified_Cell_type_specific	0.319624	-3.88192	4.16854	0.00108281	0.697499	-1.34901
cg18182399	chr2	220283175	DES;DES	NM_001927;NM_001927		0.201453	-1.20258	4.1685	0.0010829	0.697499	-1.34905
cg25559531	chr6	31937394	SKIV2L	NM_006929		-0.257712	4.45356	-4.16703	0.00108589	0.697499	-1.35066
cg02213045	chr6	43967803	C6orf223	NM_153246	Unclassified_Cell_type_specific	-0.235894	2.71862	-4.16694	0.00108606	0.697499	-1.35075
cg23933289	chr1	178998656	FAM20B	NM_014864		-0.3313	2.9833	-4.16541	0.00108919	0.697499	-1.35242
cg14553504	chr3	169898657	PHC3	NM_024947	Promoter_Associated	-0.255443	-1.63547	-4.16507	0.00108989	0.697499	-1.35279
cg22324358	chr7	2583541	C7orf27	NM_152743		-0.202646	2.32145	-4.16484	0.00109036	0.697499	-1.35304
cg13078381	chr12	115137528				0.418707	-2.41803	4.16324	0.00109364	0.697499	-1.35478
cg23606623	chr17	79373017	BAHCC1	NM_001080519	Promoter_Associated	0.213272	-3.65471	4.16292	0.00109429	0.697499	-1.35513
cg25658463	chr19	14543048	PKN1	NM_002741	Unclassified	-0.297894	-3.77693	-4.16155	0.0010971	0.697499	-1.35662
cg01097881	chr12	108523395	WSCD2	NM_014653		0.240275	-1.95952	4.16094	0.00109837	0.697499	-1.35729
cg13514037	chr6	31600533	BAT2	NM_080686		-0.270946	2.93089	-4.1592	0.00110195	0.697499	-1.35919
cg01975483	chr2	145274201	ZEB2;ZEB2;ZEB2	NR_033258;NM_014795;NM_001171653		-0.272217	-3.93083	-4.15845	0.00110351	0.697499	-1.36
cg20089491	chr12	92257477				-0.473821	3.06099	-4.15814	0.00110415	0.697499	-1.36035
cg22565389	chr19	11660848	CNN1	NM_001299		-0.20222	3.23707	-4.15703	0.00110646	0.697499	-1.36156
cg05235761	chr6	132722045	MOXD1	NM_015529		-0.24722	-3.42738	-4.15642	0.00110771	0.697499	-1.36222
cg04991071	chr3	71615924	FOXP1;FOXP1	NM_032682;NM_001012505		-0.360678	1.54594	-4.15595	0.0011087	0.697499	-1.36273
cg16887264	chr4	147561775	POU4F2	NM_004575		0.460396	-3.14703	4.15534	0.00110997	0.697499	-1.3634
cg23588713	chr12	56523270	ESYT1	NM_015292	Promoter_Associated	-0.204299	-4.66702	-4.15498	0.00111071	0.697499	-1.36379
cg14255076	chr9	134719684				-0.343412	3.3241	-4.15335	0.00111412	0.697499	-1.36557
cg23854921	chr2	64751325	AFTPH;AFTPH;AFTPH	NM_203437;NM_001002243;NM_017657	Promoter_Associated	-0.26146	-4.7204	-4.15288	0.00111511	0.697499	-1.36609
cg05049361	chr14	69726536	GALNTL1;GALNTL1	NM_020692;NM_001168368		0.551795	-3.66955	4.15272	0.00111545	0.697499	-1.36626
cg09849688	chr1	27060511	ARID1A;ARID1A	NM_006015;NM_139135	Gene_Associated_Cell_type_specific	-0.368855	-2.16073	-4.15164	0.00111771	0.697499	-1.36744
cg14163665	chr2	30144579	ALK	NM_004304	Unclassified	0.332937	-4.12394	4.15158	0.00111784	0.697499	-1.36751
cg05473871	chr19	1513513	ADAMTSL5	NM_213604	Unclassified	-0.313586	-1.92512	-4.15032	0.00112049	0.697499	-1.36888
cg04882003	chr12	53441375	TENC1;TENC1	NM_198316;NM_015319	Promoter_Associated	0.315516	-4.08921	4.1502	0.00112074	0.697499	-1.36901
cg03431846	chr14	24641183	REC8;REC8	NM_001048205;NM_005132	Promoter_Associated	-0.326978	-2.35038	-4.14959	0.00112201	0.697499	-1.36967
cg08096291	chr15	99791282	TTC23;TTC23;TTC23;TTC23;TTC23;LRRC28;TTC23;TTC23	NM_001040659;NM_001040655;NM_001040657;NM_022905;NM_001040660;NM_144598;NM_001040658;NM_001040656	Promoter_Associated	-0.339217	-4.46615	-4.14872	0.00112385	0.697499	-1.37062
cg12109968	chr20	50383676	ATP9A	NM_006045		-0.276883	-3.3766	-4.14818	0.00112499	0.697499	-1.37122
cg24199834	chr4	147560126	POU4F2;POU4F2	NM_004575;NM_004575	Unclassified_Cell_type_specific	0.363226	-1.16545	4.14768	0.00112605	0.697499	-1.37176
cg00430888	chr4	185926063			Unclassified	0.995735	-3.49251	4.14697	0.00112756	0.697499	-1.37254
cg22663859	chr13	21900854				1.02535	0.919391	4.14687	0.00112777	0.697499	-1.37265
cg00470817	chr12	6741882	LPAR5;LPAR5	NM_020400;NM_001142961	Promoter_Associated	-0.302524	2.67218	-4.14509	0.00113155	0.698001	-1.3746
cg09252495	chr20	21503898				0.283229	-3.29735	4.1449	0.00113194	0.698001	-1.3748
cg09372728	chr16	56624886	MT3	NM_005954		-0.198563	2.10087	-4.14208	0.00113796	0.698611	-1.37789
cg23352157	chr7	3025689	CARD11	NM_032415		-0.470657	3.31918	-4.1414	0.00113941	0.698611	-1.37863
cg22622495	chr1	91966418	CDC7;CDC7;CDC7;CDC7;CDC7	NM_001134419;NM_003503;NM_001134419;NM_001134420;NM_003503	Promoter_Associated	0.57939	-1.29928	4.14081	0.00114068	0.698611	-1.37928
cg16701767	chr1	27026841	ARID1A;ARID1A	NM_006015;NM_139135		-0.276279	-3.75518	-4.14033	0.00114171	0.698611	-1.3798
cg13814485	chr10	8095500	FLJ45983;GATA3;GATA3;FLJ45983	NR_024256;NM_002051;NM_001002295;NR_024255	Promoter_Associated	0.583241	-4.44113	4.13987	0.00114269	0.698611	-1.3803
cg19866195	chr13	37004536	CCNA1;CCNA1	NM_001111047;NM_001111046		0.325111	-2.28324	4.13872	0.00114517	0.698611	-1.38157
cg21170682	chr11	122205382				0.35912	1.79464	4.13859	0.00114544	0.698611	-1.3817
cg15365032	chr9	100610697				0.242489	-2.08115	4.13691	0.00114907	0.698611	-1.38354
cg13315770	chr1	161016165	USF1;USF1	NM_007122;NM_207005		-0.301114	-3.17893	-4.13622	0.00115056	0.698611	-1.3843
cg10381771	chr10	97515398	ENTPD1;ENTPD1;ENTPD1;ENTPD1;ENTPD1;ENTPD1;ENTPD1	NM_001164182;NM_001164178;NM_001776;NM_001164183;NM_001164179;NM_001164181;NM_001098175		0.257299	0.631646	4.13578	0.00115151	0.698611	-1.38478
cg26065057	chr18	74961000	GALR1	NM_001480		0.452876	-0.151762	4.13425	0.00115482	0.698611	-1.38645
cg16066696	chr14	77843743	C14orf174;TMED8	NM_001010860;NM_213601	Promoter_Associated	0.393119	-3.17561	4.1334	0.00115667	0.698611	-1.38738
cg11290286	chr5	178043484	CLK4	NM_020666		-0.195303	3.48548	-4.13325	0.00115701	0.698611	-1.38755
cg17284481	chr2	30670304	LCLAT1;LCLAT1	NM_001002257;NM_182551	Promoter_Associated	-0.294224	-3.97309	-4.13285	0.00115787	0.698611	-1.38799
cg07701223	chr1	888957	NOC2L	NM_015658		-0.276094	3.01144	-4.13185	0.00116004	0.698611	-1.38908
cg06576671	chr19	46389414	IRF2BP1	NM_015649	Promoter_Associated	-0.214146	-3.96072	-4.13096	0.00116198	0.698611	-1.39005
cg24943998	chr15	28053339	OCA2	NM_000275		0.324576	-1.59569	4.13063	0.00116271	0.698611	-1.39042
cg24964061	chr15	35264425				-0.248166	3.3565	-4.1295	0.00116518	0.698611	-1.39165
cg10689147	chr6	43336734	ZNF318	NM_014345	Promoter_Associated	-0.405476	-4.22369	-4.12782	0.00116886	0.698611	-1.39349
cg02356551	chr8	53013726				0.283848	-2.52483	4.12767	0.00116919	0.698611	-1.39366
cg01971132	chr11	72492946	STARD10	NM_006645	Unclassified	-0.398568	-3.88846	-4.12755	0.00116946	0.698611	-1.39379
cg15097422	chr3	13597750	FBLN2;FBLN2	NM_001004019;NM_001998		0.217687	1.91675	4.12678	0.00117116	0.698611	-1.39464
cg17202948	chr17	72772736	NAT9;TMEM104	NM_015654;NM_017728	Promoter_Associated	-0.503978	-2.30139	-4.12422	0.00117682	0.698611	-1.39745
cg06530443	chr1	45975796	MMACHC	NM_015506		0.286373	1.43505	4.1241	0.00117707	0.698611	-1.39758
cg16872560	chr7	94536986	PPP1R9A;PPP1R9A;PPP1R9A;PPP1R9A	NM_001166160;NM_001166160;NM_017650;NM_017650		0.207632	-3.06354	4.12379	0.00117777	0.698611	-1.39792
cg22106401	chr2	233498018	EFHD1;EFHD1	NR_027663;NM_025202	Unclassified	-0.309711	-2.35957	-4.12153	0.00118278	0.698611	-1.4004
cg27611665	chr19	9929320	FBXL12	NM_017703	Promoter_Associated	0.223803	-5.58929	4.12128	0.00118333	0.698611	-1.40067
cg16279861	chr11	128531312				0.229652	1.05705	4.12099	0.00118397	0.698611	-1.40098
cg07528661	chr10	78647708	KCNMA1;KCNMA1;KCNMA1;KCNMA1	NM_001161353;NM_001161352;NM_002247;NM_001014797		0.255958	2.52454	4.12078	0.00118444	0.698611	-1.40122
cg14705643	chr3	184287328	EPHB3	NM_004443		-0.365803	-2.40664	-4.11918	0.00118801	0.698611	-1.40297
cg08858437	chr3	142838938	CHST2;CHST2	NM_004267;NM_004267		-0.371428	-4.36243	-4.11857	0.00118937	0.698611	-1.40364
cg16523463	chr12	111358379	MYL2;MYL2	NM_000432;NM_000432		0.225899	2.65565	4.11607	0.00119499	0.698611	-1.40639
cg21244153	chr3	196466596	PAK2	NM_002577	Promoter_Associated	0.267118	-4.65999	4.11526	0.0011968	0.698611	-1.40727
cg14256180	chr14	74416557	FAM161B;COQ6;COQ6	NM_152445;NM_182476;NM_182480	Promoter_Associated	-0.203076	-4.93673	-4.11436	0.00119883	0.698611	-1.40826
cg25143099	chr21	46979544				-0.239985	3.55083	-4.11144	0.00120544	0.698611	-1.41147
cg09157302	chr4	25656830	SLC34A2	NM_006424	Unclassified_Cell_type_specific	0.324257	-5.01233	4.1113	0.00120577	0.698611	-1.41163
cg26655542	chr11	45710892				0.254307	0.630596	4.11076	0.00120698	0.698611	-1.41222
cg17468268	chr6	52149766	MCM3	NM_002388	Promoter_Associated	-0.176299	-5.28336	-4.10861	0.00121187	0.698611	-1.41458
cg24877675	chr10	133995387	JAKMIP3	NM_001105521		-0.302071	0.735658	-4.10833	0.00121251	0.698611	-1.41488
cg15275103	chr10	124893024			Unclassified	0.364363	-3.83912	4.10795	0.00121337	0.698611	-1.4153
cg23526474	chr19	18111623	ARRDC2	NM_001025604	Promoter_Associated	-0.291032	-4.2207	-4.10661	0.00121645	0.698611	-1.41678
cg24595580	chr15	100890996	FLJ42289;FLJ42289	NR_028140;NR_028139		0.233579	0.815659	4.105	0.00122015	0.698611	-1.41855
cg24817403	chr19	11639896	ECSIT;ECSIT;ECSIT;ECSIT;ECSIT;ECSIT;ECSIT	NM_001142464;NR_024551;NM_001142464;NM_001142465;NM_016581;NM_001142465;NM_016581	Promoter_Associated	-0.210532	-4.62808	-4.10386	0.00122277	0.698611	-1.4198
cg27307183	chr6	4890095	CDYL;CDYL;CDYL;CDYL	NM_001143970;NM_004824;NR_026590;NM_001143971		0.27887	0.883843	4.10373	0.00122306	0.698611	-1.41994
cg16024916	chr19	51141413	SYT3;SYT3;SYT3	NM_001160329;NM_032298;NM_001160328		0.276387	1.56238	4.1034	0.00122382	0.698611	-1.42031
cg04524321	chr12	57916344	MBD6	NM_052897	Promoter_Associated	-0.243241	-3.4299	-4.10332	0.00122401	0.698611	-1.4204
cg16946687	chr12	133172465				0.335104	1.24648	4.10161	0.00122795	0.698611	-1.42228
cg22930777	chr3	45017955	ZDHHC3;ZDHHC3;EXOSC7;ZDHHC3;EXOSC7	NM_001135179;NM_001135180;NM_015004;NM_016598;NR_023353	Promoter_Associated	-0.2061	-4.74945	-4.10082	0.00122978	0.698611	-1.42315
cg05652533	chr10	134000287	DPYSL4	NM_006426		0.434831	-2.4203	4.10024	0.00123111	0.698611	-1.42378
cg15851312	chr15	73076263	ADPGK;ADPGK;ADPGK	NR_023318;NR_023319;NM_031284		-0.193664	-4.396	-4.09996	0.00123177	0.698611	-1.42409
cg06292898	chr11	33060817	TCP11L1;TCP11L1	NM_001145541;NM_018393		0.254359	-3.35687	4.09974	0.00123229	0.698611	-1.42434
cg08483281	chr1	39338485	MYCBP	NM_012333	Promoter_Associated	0.256757	-5.06367	4.0992	0.00123355	0.698611	-1.42493
cg06157334	chr2	219724539	WNT6	NM_006522		0.460492	-4.4907	4.09827	0.00123569	0.698611	-1.42595
cg12513880	chr12	115136298				0.2193	-1.49625	4.09715	0.0012383	0.698611	-1.42718
cg19899065	chr1	52344247	NRD1;NRD1	NM_002525;NM_001101662	Promoter_Associated	-0.300047	-5.2965	-4.09655	0.00123969	0.698611	-1.42784
cg18554811	chr13	48877691	RB1	NM_000321	Promoter_Associated	-0.323086	-3.2722	-4.09511	0.00124307	0.698611	-1.42943
cg26837399	chr1	236209798	NID1	NM_002508		0.240174	1.21676	4.09427	0.00124503	0.698611	-1.43035
cg25143990	chr12	28127783				0.934768	-3.71103	4.09388	0.00124596	0.698611	-1.43079
cg01203153	chr5	180643432			Promoter_Associated	0.356852	-2.3244	4.09359	0.00124663	0.698611	-1.4311
cg09527270	chr2	25390385	POMC;POMC	NM_000939;NM_001035256		0.360827	2.67893	4.09334	0.00124723	0.698611	-1.43139
cg03523252	chr14	89028798	ZC3H14;ZC3H14;ZC3H14;ZC3H14;ZC3H14	NM_001160104;NM_001160103;NM_207661;NM_024824;NM_207660	Promoter_Associated	0.263674	2.50425	4.09127	0.0012521	0.698611	-1.43367
cg25699121	chr15	91537812	PRC1;PRC1;PRC1	NM_003981;NM_199413;NM_199414	Promoter_Associated	-0.255315	-5.65016	-4.09091	0.00125294	0.698611	-1.43406
cg08128228	chr1	167191360	POU2F1	NM_002697		-0.262091	-3.88016	-4.08969	0.00125582	0.698611	-1.4354
cg14162086	chr9	129279673			Unclassified_Cell_type_specific	-0.268941	-4.02513	-4.089	0.00125745	0.698611	-1.43616
cg01211424	chr8	63060416				-0.306695	2.89701	-4.0889	0.00125769	0.698611	-1.43627
cg25424237	chr12	123718121	C12orf65;C12orf65	NM_001143905;NM_152269	Promoter_Associated	-0.326975	-4.27435	-4.08831	0.00125909	0.698611	-1.43692
cg05981786	chr16	4935027	PPL	NM_002705		0.193217	3.06178	4.0877	0.00126053	0.698611	-1.43759
cg18327772	chr1	34329069	HMGB4;CSMD2;HMGB4	NM_145205;NM_052896;NM_001008728		-0.229199	2.62836	-4.08727	0.00126156	0.698611	-1.43807
cg17838545	chr7	96628435	DLX6AS	NR_015448		0.231365	-3.67236	4.08698	0.00126226	0.698611	-1.43839
cg26706003	chr12	63546263	AVPR1A;AVPR1A	NM_000706;NM_000706		-0.272257	1.98593	-4.08643	0.00126355	0.698611	-1.43899
cg08167214	chr16	81040017	CENPN;CENPN;CENPN;C16orf61	NM_018455;NM_001100625;NM_001100624;NM_020188	Promoter_Associated	-0.280059	-4.19339	-4.08447	0.00126823	0.698611	-1.44115
cg15790941	chr4	39640517	C4orf34	NM_174921	Promoter_Associated	0.336756	-2.98892	4.08244	0.00127309	0.698611	-1.4434
cg21774338	chr1	50884242	DMRTA2	NM_032110	Unclassified_Cell_type_specific	0.227292	-1.54374	4.08197	0.00127423	0.698611	-1.44392
cg09304272	chr14	75517639	MLH3;MLH3	NM_001040108;NM_014381	Promoter_Associated	0.280023	-3.56618	4.081	0.00127656	0.698611	-1.44499
cg14568203	chr10	79931578				-0.245058	2.19074	-4.08071	0.00127725	0.698611	-1.4453
cg21236655	chr9	117861043	TNC	NM_002160		-0.180157	3.66891	-4.08069	0.00127731	0.698611	-1.44533
cg16958467	chr15	57655799				0.972554	2.13789	4.08047	0.00127783	0.698611	-1.44557
cg25199005	chr1	246446300	SMYD3;SMYD3	NM_022743;NM_001167740		0.317621	3.00106	4.08023	0.0012784	0.698611	-1.44583
cg01032398	chr19	45408121	APOE	NM_000041		-0.235558	2.4061	-4.07949	0.00128019	0.698611	-1.44665
cg04376782	chr2	219160002	PNKD	NM_015488		-0.202045	2.71486	-4.07902	0.00128132	0.698611	-1.44717
cg09483904	chr6	33172551	HSD17B8	NM_014234	Promoter_Associated	-0.27335	-2.1242	-4.07813	0.00128349	0.698611	-1.44816
cg05465032	chr16	4658987	FAM100A	NM_145253	Gene_Associated_Cell_type_specific	-0.35571	2.14227	-4.07705	0.00128609	0.698611	-1.44935
cg00174713	chr3	65538667	MAGI1;MAGI1;MAGI1	NM_015520;NM_001033057;NM_004742		-0.200451	2.06025	-4.07613	0.00128833	0.698611	-1.45036
cg23647554	chr3	42700674	ZBTB47	NM_145166	Unclassified_Cell_type_specific	0.281096	2.47459	4.07594	0.0012888	0.698611	-1.45058
cg14851544	chr14	102438734	DYNC1H1	NM_001376		0.31083	2.50146	4.07539	0.00129012	0.698611	-1.45118
cg20788561	chr18	77586855				0.246659	3.93279	4.07471	0.00129179	0.698611	-1.45193
cg18671199	chr19	53289524	ZNF600	NM_198457	Promoter_Associated_Cell_type_specific	-0.243277	-1.65577	-4.07452	0.00129226	0.698611	-1.45215
cg20282741	chr1	53704012	MAGOH	NM_002370	Unclassified	0.233818	-5.10877	4.07385	0.00129387	0.698611	-1.45288
cg00619628	chr6	151258451	MTHFD1L	NM_015440		0.323883	3.47427	4.07375	0.00129412	0.698611	-1.45299
cg23054181	chr15	99048945	FAM169B	NM_182562		0.221106	1.37664	4.07347	0.00129482	0.698611	-1.45331
cg16415457	chr3	23713441				0.291052	0.200965	4.07232	0.00129763	0.698611	-1.45458
cg09839738	chr6	161412518	MAP3K4;MAP3K4	NM_006724;NM_005922	Promoter_Associated	0.285883	-3.30126	4.07077	0.00130143	0.698611	-1.45629
cg16079958	chr5	71404742	MAP1B	NM_005909		-0.456976	-2.16389	-4.07074	0.00130149	0.698611	-1.45632
cg04960243	chr6	43139870	SRF	NM_003131		-0.292779	-5.69332	-4.07019	0.00130285	0.698611	-1.45693
cg19600871	chr5	140268005	PCDHA7;PCDHA12;PCDHA6;PCDHA10;PCDHA4;PCDHA11;PCDHA8;PCDHA1;PCDHA2;PCDHA6;PCDHA1;PCDHA9;PCDHA13;PCDHA5;PCDHA3;PCDHA10	NM_018910;NM_018903;NM_018909;NM_018901;NM_018907;NM_018902;NM_018911;NM_031411;NM_018905;NM_031849;NM_018900;NM_031857;NM_018904;NM_018908;NM_018906;NM_031860		0.388263	2.62001	4.06934	0.00130492	0.698611	-1.45786
cg00320243	chr19	18314691	RAB3A	NM_002866		-0.222897	-3.70641	-4.06878	0.00130631	0.698611	-1.45848
cg24128066	chr10	18689503	CACNB2;CACNB2;CACNB2;CACNB2;CACNB2;CACNB2;CACNB2;CACNB2;CACNB2	NM_201571;NM_201593;NM_000724;NM_201597;NM_201572;NM_201570;NM_201590;NM_201596;NM_001167945		0.633263	-4.05125	4.06785	0.00130861	0.698611	-1.45952
cg19461880	chr11	6504366	FXC1	NM_012192		0.252238	2.57624	4.06779	0.00130876	0.698611	-1.45958
cg23962560	chr1	41328160	CITED4	NM_133467	Promoter_Associated	-0.227318	-3.31268	-4.06592	0.00131337	0.698611	-1.46164
cg25238537	chr19	2302871	LINGO3	NM_001101391	Unclassified_Cell_type_specific	0.377693	-3.07611	4.06381	0.00131861	0.698611	-1.46398
cg23363014	chr6	30227800	HLA-L	NR_027822	Promoter_Associated	0.386873	-4.30079	4.06069	0.0013264	0.698611	-1.46743
cg25313577	chr6	33233148	VPS52	NM_022553		0.215689	2.86494	4.06022	0.00132758	0.698611	-1.46796
cg06090630	chr16	2827139	TCEB2;TCEB2	NM_207013;NM_007108		-0.309607	-3.29604	-4.05984	0.00132852	0.698611	-1.46838
cg02843349	chr8	72917432			Unclassified	0.445627	-3.02772	4.05974	0.00132878	0.698611	-1.46849
cg17785202	chr1	14870226				0.281019	1.71478	4.05912	0.00133034	0.698611	-1.46918
cg10815543	chr8	63998731	TTPA	NM_000370		-0.186402	-5.12756	-4.05867	0.00133145	0.698611	-1.46967
cg02463791	chr6	43196812	C6orf108;C6orf108	NM_006443;NM_199184	Promoter_Associated	-0.209749	-4.00957	-4.0578	0.00133364	0.698611	-1.47063
cg22246187	chr4	2471515	RNF4	NM_002938	Promoter_Associated	-0.344219	-4.77715	-4.0573	0.00133491	0.698611	-1.47119
cg13577505	chr22	50706248	MAPK11	NM_002751	Unclassified	0.702013	-2.02737	4.05593	0.00133835	0.698611	-1.4727
cg22135752	chr5	6583380	LOC255167;LOC255167	NR_024423;NR_024424	Unclassified_Cell_type_specific	-0.348468	-2.42751	-4.05585	0.00133857	0.698611	-1.4728
cg18364120	chr11	118097056	AMICA1	NM_001098526		0.29854	1.95051	4.05574	0.00133885	0.698611	-1.47292
cg05147070	chr3	160283469	KPNA4	NM_002268	Promoter_Associated	0.284477	-1.40848	4.05514	0.00134035	0.698611	-1.47358
cg14980363	chr3	56717175	C3orf63	NM_001112736	NonGene_Associated	0.211629	-4.8767	4.055	0.0013407	0.698611	-1.47373
cg13139972	chr4	107957430	DKK2;DKK2	NM_014421;NM_014421		-0.409198	-2.00012	-4.05415	0.00134287	0.698611	-1.47468
cg04382627	chr10	134351046	INPP5A	NM_005539	Promoter_Associated	0.257699	-2.73757	4.05362	0.0013442	0.698611	-1.47526
cg01028379	chr7	4798471	FOXK1	NM_001037165		0.226682	4.03027	4.05074	0.00135154	0.698611	-1.47846
cg18139174	chr14	24605759	PSME1;PSME1	NM_006263;NM_176783	Promoter_Associated	-0.266852	-2.06285	-4.05057	0.00135197	0.698611	-1.47864
cg01576559	chr6	82462465	FAM46A	NM_017633	Promoter_Associated	-0.26773	-3.52535	-4.04959	0.00135448	0.698611	-1.47973
cg06719042	chr1	168436141			Unclassified_Cell_type_specific	0.206515	0.736352	4.04896	0.00135608	0.698611	-1.48043
cg05713242	chr8	23145039	R3HCC1	NM_001136108	Promoter_Associated	-0.424386	-3.24522	-4.04643	0.00136258	0.698611	-1.48324
cg13257636	chr2	29338109	CLIP4	NM_024692	Promoter_Associated	0.491131	-3.04181	4.04608	0.00136348	0.698611	-1.48362
cg19055458	chr6	16128933	MYLIP	NM_013262	Promoter_Associated	-0.171845	-5.55215	-4.04499	0.00136629	0.698611	-1.48484
cg22491927	chr19	13617091	CACNA1A;CACNA1A;CACNA1A;CACNA1A	NM_001127222;NM_001127222;NM_001127221;NM_001127221	Unclassified_Cell_type_specific	1.00363	-2.56103	4.0449	0.00136652	0.698611	-1.48493
cg01485948	chr17	2296549	MNT	NM_020310		0.250969	-2.99927	4.04435	0.00136793	0.698611	-1.48554
cg02431098	chr1	51425775	FAF1;FAF1	NM_007051;NM_007051	Promoter_Associated	-0.356087	-4.5055	-4.04394	0.001369	0.698611	-1.486
cg14442939	chr10	27389572	ANKRD26	NM_014915	Promoter_Associated	0.444629	-3.91076	4.04291	0.00137166	0.698611	-1.48714
cg07867924	chr17	48172882	PDK2	NM_002611		0.214025	-3.15902	4.04287	0.00137177	0.698611	-1.48719
cg26547924	chr1	215256870	KCNK2;KCNK2;KCNK2	NM_014217;NM_001017425;NM_001017424		0.839146	-3.57718	4.04078	0.00137719	0.698611	-1.48951
cg11896795	chr7	5465465				0.345392	-2.32408	4.0407	0.00137739	0.698611	-1.48959
cg21302796	chr2	71913841	DYSF;DYSF;DYSF;DYSF;DYSF;DYSF;DYSF;DYSF;DYSF;DYSF;DYSF;DYSF;DYSF;DYSF	NM_001130983;NM_001130984;NM_001130981;NM_001130979;NM_001130982;NM_001130977;NM_001130987;NM_001130978;NM_001130986;NM_001130976;NM_003494;NM_001130980;NM_001130985;NM_001130455		-0.180576	1.60221	-4.04012	0.00137892	0.698611	-1.49024
cg20452212	chr1	26737797	LIN28	NM_024674		0.239318	-4.60905	4.04007	0.00137904	0.698611	-1.49029
cg03742629	chr1	160738013			Promoter_Associated	-0.354689	2.33967	-4.03913	0.00138148	0.698611	-1.49133
cg14225665	chr14	102394448				0.248461	2.13472	4.03907	0.00138163	0.698611	-1.4914
cg13447813	chr10	88756580	AGAP11	NM_133447		-0.305555	1.16134	-4.03892	0.00138204	0.698611	-1.49157
cg18228282	chr17	46703908	HOXB9	NM_024017		0.275155	-0.12751	4.03886	0.00138219	0.698611	-1.49164
cg15969314	chr8	67624648	SGK3	NM_001033578	Promoter_Associated	0.617521	-2.96677	4.03824	0.0013838	0.698611	-1.49232
cg13349776	chr3	141944318	GK5;GK5	NM_001039547;NM_001039547	Promoter_Associated	0.240273	-4.00882	4.03814	0.00138408	0.698611	-1.49244
cg19464016	chr6	106533958	PRDM1	NM_001198	Promoter_Associated_Cell_type_specific	-0.305834	-3.0138	-4.03722	0.00138649	0.698611	-1.49346
cg27217167	chr17	231359				0.231108	1.43674	4.03696	0.00138715	0.698611	-1.49374
cg01633858	chr22	43547540	TSPO;TSPO;TSPO;TSPO	NM_007311;NM_000714;NM_000714;NM_007311		0.356961	-4.28649	4.03678	0.00138763	0.698611	-1.49394
cg02808240	chr6	32304143	C6orf10	NM_006781		0.306399	0.8143	4.03653	0.00138829	0.698611	-1.49422
cg18815798	chr5	625704	CEP72	NM_018140		-0.324155	3.48724	-4.03642	0.00138857	0.698611	-1.49434
cg22979080	chr17	4693765			Unclassified	-0.232118	-2.83693	-4.03563	0.00139065	0.698611	-1.49522
cg24291087	chr4	30722781	PCDH7;PCDH7;PCDH7;PCDH7;PCDH7;PCDH7	NM_032456;NM_032457;NM_002589;NM_032456;NM_002589;NM_032457		0.352515	-2.73335	4.03539	0.00139127	0.698611	-1.49548
cg05692826	chr2	191399337	TMEM194B	NM_001142645	Promoter_Associated	0.207611	-4.87314	4.03404	0.00139483	0.698611	-1.49699
cg17110364	chr2	43903227	PLEKHH2;LOC728819	NM_172069;NM_001101330		0.342113	1.21803	4.03214	0.00139984	0.698611	-1.4991
cg05399209	chr19	46010836	VASP;VASP	NM_003370;NM_003370	Promoter_Associated	-0.189185	-4.64016	-4.03168	0.00140105	0.698611	-1.49961
cg21813591	chr1	147071537	BCL9	NM_004326	Promoter_Associated	0.189207	-3.45315	4.03005	0.00140538	0.698611	-1.50142
cg14284404	chr1	118472380	GDAP2;GDAP2;WDR3;WDR3	NM_001135589;NM_017686;NM_006784;NM_006784	Promoter_Associated	0.201872	-4.28345	4.03004	0.00140542	0.698611	-1.50144
cg20512947	chr2	242889340				0.523201	4.53733	4.02999	0.00140554	0.698611	-1.50149
cg05843596	chr12	122212949	TMEM120B	NM_001080825	Unclassified_Cell_type_specific	-0.261322	3.66873	-4.0296	0.00140658	0.698611	-1.50192
cg02763540	chr19	4914183	UHRF1;UHRF1	NM_013282;NM_001048201		-0.27103	1.04138	-4.02956	0.0014067	0.698611	-1.50197
cg26433208	chr1	41445556	CTPS	NM_001905	Promoter_Associated	-0.2171	-1.89532	-4.02883	0.00140863	0.698611	-1.50278
cg01393985	chr6	89927651	GABRR1	NM_002042		-0.425556	3.09727	-4.02761	0.00141187	0.698611	-1.50413
cg14116596	chr7	139528673	TBXAS1;TBXAS1;TBXAS1;TBXAS1;TBXAS1;TBXAS1	NM_001130966;NM_001166253;NM_001061;NM_001166254;NR_029394;NM_030984		0.364532	2.65018	4.02684	0.00141394	0.698611	-1.50499
cg17714260	chr10	104404062	TRIM8	NM_030912		-0.218781	-4.60997	-4.02661	0.00141455	0.698611	-1.50525
cg03306486	chr19	1467952	APC2	NM_005883		0.243154	-4.22123	4.02538	0.00141783	0.698611	-1.50661
cg00930615	chr15	60690667	ANXA2;ANXA2;ANXA2;ANXA2	NM_001002857;NM_004039;NM_001136015;NM_001002858		-0.216026	-2.83912	-4.02507	0.00141867	0.698611	-1.50696
cg11642298	chr3	133193741	BFSP2	NM_003571	Unclassified_Cell_type_specific	0.18574	1.08152	4.025	0.00141887	0.698611	-1.50704
cg27375072	chr6	123110738	SMPDL3A	NM_006714	Unclassified	-0.353193	-4.09073	-4.02368	0.0014224	0.698611	-1.50851
cg16144348	chr4	83812518	SEC31A;SEC31A;SEC31A;SEC31A;SEC31A	NM_016211;NM_001077207;NM_001077208;NM_001077206;NM_014933	Promoter_Associated	0.363649	-2.41773	4.023	0.00142422	0.698611	-1.50926
cg26445785	chr7	141811005	LOC93432	NR_003715		0.248366	2.64123	4.02236	0.00142594	0.698611	-1.50997
cg05547778	chr15	40600279	PLCB2	NM_004573	Promoter_Associated	0.30371	-3.80989	4.0219	0.0014272	0.698611	-1.51049
cg00921219	chr12	131455513	GPR133	NM_198827		-0.176552	2.7473	-4.02127	0.0014289	0.698611	-1.51119
cg06761920	chr1	247614873	OR2B11	NM_001004492		0.229062	3.20413	4.02003	0.00143224	0.698611	-1.51257
cg11894474	chr6	41411455			Unclassified	0.203786	2.28186	4.02002	0.00143228	0.698611	-1.51258
cg02562431	chr4	134070369	PCDH10;PCDH10	NM_020815;NM_032961		0.53595	-3.27768	4.01971	0.0014331	0.698611	-1.51292
cg04259907	chr19	43969884	LYPD3	NM_014400		0.246242	0.581131	4.0194	0.00143395	0.698611	-1.51327
cg00646216	chr16	73210822				0.225344	2.12962	4.01869	0.00143588	0.698611	-1.51406
cg12942328	chr3	187455734	BCL6;BCL6	NM_001706;NM_001130845		-0.189111	-4.60842	-4.0173	0.00143967	0.698611	-1.51561
cg22698996	chr1	29449036	TMEM200B	NM_001003682		0.504073	-4.08688	4.01722	0.00143988	0.698611	-1.5157
cg06598987	chr17	25846548	KSR1	NM_014238		-0.274076	3.55484	-4.01704	0.00144035	0.698611	-1.5159
cg15837382	chr1	35332106	DLGAP3	NM_001080418	Promoter_Associated	-0.229973	-3.69981	-4.01673	0.0014412	0.698611	-1.51624
cg22326353	chr17	73268051	MIF4GD	NM_020679		-0.25294	-4.95095	-4.0167	0.0014413	0.698611	-1.51628
cg04295372	chr1	101184332	VCAM1;VCAM1	NM_080682;NM_001078		0.274474	0.955932	4.01528	0.00144517	0.698611	-1.51786
cg15312943	chr11	17843855	SERGEF	NM_012139		0.252919	1.6441	4.01495	0.00144606	0.698611	-1.51823
cg22135102	chr6	32036897	TNXB	NM_019105		-0.273592	2.67008	-4.0129	0.00145168	0.698611	-1.52051
cg14923640	chr2	139537826	NXPH2	NM_007226		1.07374	-2.18814	4.0123	0.00145334	0.698611	-1.52118
cg26201815	chr18	9708098	RAB31	NM_006868	Unclassified	0.835811	-3.14545	4.01216	0.00145372	0.698611	-1.52134
cg06000556	chr16	86425356				0.241242	3.8291	4.01214	0.00145377	0.698611	-1.52136
cg20272619	chr1	57890317	DAB1	NM_021080	Unclassified_Cell_type_specific	0.256921	-3.35291	4.01197	0.00145423	0.698611	-1.52155
cg04588774	chr16	3207967			Promoter_Associated	-0.219108	-1.93242	-4.01166	0.00145508	0.698611	-1.52189
cg22437284	chr20	35972536	SRC	NM_005417		-0.301576	2.44328	-4.01127	0.00145616	0.698611	-1.52233
cg15161394	chr5	145722909				0.241676	-3.27004	4.01125	0.00145623	0.698611	-1.52236
cg06947852	chr17	37307971	PLXDC1	NM_020405		-0.217978	-3.78492	-4.0112	0.00145636	0.698611	-1.52241
cg25791744	chr6	139695837	CITED2;CITED2;CITED2	NM_006079;NM_001168389;NM_001168388	Promoter_Associated	-0.324764	-3.78241	-4.01099	0.00145692	0.698611	-1.52264
cg19545348	chr1	211434133	RCOR3;RCOR3;RCOR3;RCOR3	NM_018254;NM_001136224;NM_001136225;NM_001136223		-0.266748	-5.12496	-4.01074	0.00145763	0.698611	-1.52292
cg22670397	chr3	190234778	IL1RAP;IL1RAP;IL1RAP;IL1RAP;IL1RAP;IL1RAP	NM_001167929;NM_001167931;NM_001167930;NM_001167928;NM_134470;NM_002182		-0.180339	3.68783	-4.0097	0.00146051	0.698611	-1.52408
cg20252443	chr19	13049313	CALR	NM_004343	Promoter_Associated	0.402555	-3.39156	4.00906	0.00146226	0.698611	-1.52479
cg01997270	chr22	44418018	PARVB	NM_001003828		-0.215945	2.23799	-4.00898	0.00146249	0.698611	-1.52488
cg05548672	chr16	9207383	C16orf72	NM_014117		-0.226442	2.46962	-4.00836	0.0014642	0.698611	-1.52557
cg09936008	chr16	3188556	ZNF213;ZNF213	NM_001134655;NM_004220		0.244762	3.48502	4.00757	0.00146638	0.698611	-1.52645
cg24933605	chr2	216177085	ATIC	NM_004044	Promoter_Associated	-0.283917	-2.56899	-4.00753	0.0014665	0.698611	-1.5265
cg25813235	chr6	33397883	SYNGAP1	NM_006772	Promoter_Associated	-0.291804	2.7108	-4.00709	0.00146774	0.698611	-1.527
cg19960692	chr14	75726024			Promoter_Associated	-0.193558	-4.01088	-4.00622	0.00147013	0.698611	-1.52796
cg18138172	chr1	31191959	MATN1	NM_002379	Promoter_Associated	-0.229862	-2.6295	-4.0054	0.00147242	0.698611	-1.52887
cg14226472	chr10	98946111	SLIT1	NM_003061		-0.288885	-1.9699	-4.00506	0.00147337	0.698611	-1.52926
cg13209487	chr20	634133	SRXN1	NM_080725	Promoter_Associated	-0.897845	-5.44564	-4.00428	0.00147555	0.698611	-1.53013
cg23898497	chr8	128822543	PVT1	NR_003367		0.270108	2.32635	4.00396	0.00147643	0.698611	-1.53048
cg09803407	chr11	126870233	KIRREL3;KIRREL3	NM_001161707;NM_032531		0.318062	-3.08193	4.00336	0.00147811	0.698611	-1.53115
cg03171795	chr3	70882921				0.200466	1.4767	4.0033	0.00147829	0.698611	-1.53122
cg14810343	chr5	139028149	CXXC5	NM_016463		-0.834828	-2.93299	-4.00139	0.00148363	0.698611	-1.53335
cg18907029	chr17	76165253	SYNGR2	NM_004710	Promoter_Associated	0.22195	-4.43785	4.00074	0.00148547	0.698611	-1.53408
cg05666607	chr5	145718405	POU4F3	NM_002700		0.556749	-2.97476	4.00033	0.0014866	0.698611	-1.53453
cg00235484	chr6	136825415	MAP7	NM_003980		0.339675	2.15157	4.0003	0.00148668	0.698611	-1.53456
cg12010173	chr4	185768305				-0.231353	3.98289	-4.0002	0.00148697	0.698611	-1.53468
cg03486485	chr11	14927004			Promoter_Associated	-0.368663	-2.63254	-4.00011	0.00148722	0.698611	-1.53478
cg03408904	chr22	17956462	CECR2	NM_031413		0.224901	0.517658	3.99969	0.00148841	0.698611	-1.53525
cg15736978	chr20	2673202	EBF4	NM_001110514		-0.263744	-2.44549	-3.99936	0.00148935	0.698611	-1.53562
cg16586104	chr1	95873524				0.390071	2.2721	3.99862	0.00149142	0.698611	-1.53644
cg09096787	chr10	131682386	EBF3	NM_001005463		0.388425	-1.20525	3.99584	0.00149929	0.698611	-1.53954
cg09743009	chr12	112279943	MAPKAPK5;C12orf47;MAPKAPK5	NM_139078;NR_015404;NM_003668	Unclassified	-0.269168	-3.9354	-3.99535	0.00150069	0.698611	-1.5401
cg10965131	chr7	151078995	WDR86	NM_198285		0.322952	-1.60499	3.99525	0.00150098	0.698611	-1.54021
cg05792124	chr1	115053491	TRIM33;TRIM33	NM_015906;NM_033020	Promoter_Associated	0.318504	-4.56835	3.995	0.00150167	0.698611	-1.54048
cg01926877	chr15	96953051				0.585312	-3.39224	3.99316	0.00150693	0.698611	-1.54255
cg09065617	chr1	245317980	KIF26B	NM_018012		0.216244	-4.86383	3.99161	0.00151136	0.698611	-1.54428
cg07180538	chr7	4786899	FOXK1	NM_001037165		0.197854	4.11487	3.99087	0.00151346	0.698611	-1.5451
cg03969079	chr10	63759909	ARID5B	NM_032199		-0.653719	3.00282	-3.99043	0.00151473	0.698611	-1.5456
cg02165301	chr17	1174666				0.196857	-0.5556	3.98969	0.00151686	0.698611	-1.54643
cg17098415	chr1	995021			Unclassified	0.204116	-2.74271	3.98959	0.00151715	0.698611	-1.54654
cg19814830	chr5	140735545	PCDHGA2;PCDHGA4;PCDHGA1;PCDHGB1;PCDHGA3;PCDHGA4	NM_018915;NM_018917;NM_018912;NM_018922;NM_018916;NM_032053	Unclassified_Cell_type_specific	0.546649	2.94506	3.98932	0.00151792	0.698611	-1.54684
cg13577655	chr1	44432363	IPO13	NM_014652		-0.192642	3.21226	-3.98692	0.00152483	0.698611	-1.54952
cg02988814	chr15	48623549	DUT;DUT;DUT	NM_001948;NM_001025249;NM_001025248	Promoter_Associated	-0.249531	-4.3878	-3.98688	0.00152493	0.698611	-1.54956
cg07608813	chr19	7587308	MCOLN1	NM_020533	Promoter_Associated	-0.219706	-4.53464	-3.98639	0.00152635	0.698611	-1.55011
cg03756121	chr11	6502436	ARFIP2;FXC1	NM_012402;NM_012192	Promoter_Associated	-0.190288	-3.77984	-3.98564	0.00152852	0.698611	-1.55095
cg26986438	chr17	80542006	FOXK2	NM_004514	Gene_Associated_Cell_type_specific	-0.850689	2.35558	-3.98554	0.00152881	0.698611	-1.55106
cg08900409	chr19	18475669	PGPEP1	NM_017712		0.261124	1.39086	3.98493	0.00153058	0.698611	-1.55175
cg18021506	chr2	219271208			Promoter_Associated	0.25854	-3.66965	3.98479	0.00153098	0.698611	-1.5519
cg08832227	chr12	5020693	KCNA1	NM_000217		0.27371	-1.08678	3.9846	0.00153154	0.698611	-1.55212
cg16642284	chr10	129535378	FOXI2	NM_207426		0.472427	0.270899	3.98395	0.00153344	0.698611	-1.55285
cg11306628	chr7	560119	PDGFA;PDGFA	NM_033023;NM_002607		0.295142	-3.77189	3.98387	0.00153365	0.698611	-1.55293
cg20279327	chr13	107222835				-0.362133	0.274839	-3.98373	0.00153406	0.698611	-1.55309
cg26036993	chr2	38303899	CYP1B1	NM_000104	Unclassified	-0.188323	-4.43608	-3.98356	0.00153457	0.698611	-1.55328
cg26826117	chr15	85116902				-0.510398	1.832	-3.98354	0.00153462	0.698611	-1.5533
cg09625946	chr12	133161308	FBRSL1	NM_001142641	Unclassified_Cell_type_specific	-0.228057	3.04551	-3.98152	0.00154048	0.698611	-1.55556
cg23652859	chr19	59092692	MGC2752	NR_026052	Gene_Associated	0.507438	-1.97924	3.98129	0.00154118	0.698611	-1.55582
cg20065463	chr2	220283156	DES;DES	NM_001927;NM_001927		0.189512	-0.414455	3.98093	0.00154222	0.698611	-1.55622
cg06654905	chr9	14347753				0.212944	-3.49808	3.98059	0.00154321	0.698611	-1.5566
cg11906176	chr10	76970489	VDAC2	NM_003375	Unclassified	0.366449	-3.95553	3.98006	0.00154476	0.698611	-1.5572
cg17974247	chr18	77336267				-0.224163	2.57578	-3.97976	0.00154563	0.698611	-1.55753
cg09689465	chr19	8028819	ELAVL1	NM_001419		0.201591	4.08703	3.97899	0.00154789	0.698611	-1.55839
cg00551736	chr7	151573592	PRKAG2	NM_016203		0.310583	-4.67888	3.97789	0.00155113	0.698611	-1.55963
cg22127215	chr17	4613552	ARRB2;ARRB2	NM_199004;NM_004313	Promoter_Associated	0.198628	-4.83615	3.97675	0.00155447	0.698611	-1.5609
cg04138376	chr8	26435308	DPYSL2	NM_001386	Promoter_Associated	-0.23721	-4.94876	-3.97675	0.00155449	0.698611	-1.56091
cg25874119	chr1	228633904				0.311167	-4.01459	3.97669	0.00155466	0.698611	-1.56097
cg03623386	chr17	40897126	EZH1	NM_001991	Promoter_Associated	-0.201505	-4.96815	-3.97668	0.00155469	0.698611	-1.56099
cg12670963	chr5	1511422	LPCAT1	NM_024830		-0.494687	2.72171	-3.97635	0.00155565	0.698611	-1.56135
cg11912315	chr8	41528946	ANK1;ANK1;ANK1;ANK1;ANK1	NM_020476;NM_020475;NM_001142446;NM_020477;NM_000037		-0.250378	3.05215	-3.9761	0.00155638	0.698611	-1.56163
cg13214295	chr17	75789279				-0.442234	0.591651	-3.97607	0.00155649	0.698611	-1.56167
cg26397250	chr4	642765	PDE6B;PDE6B	NM_000283;NM_001145291		0.268051	2.00784	3.97596	0.00155681	0.698611	-1.56179
cg05871254	chr17	14213225	HS3ST3B1	NM_006041	Promoter_Associated_Cell_type_specific	0.361499	1.35579	3.97571	0.00155753	0.698611	-1.56206
cg19256813	chr12	117627286	FBXO21;FBXO21	NM_015002;NM_033624		0.206333	3.71547	3.97546	0.00155828	0.698611	-1.56235
cg26288577	chr14	91580429	C14orf159;C14orf159;C14orf159;C14orf159;C14orf159;C14orf159;C14orf159;C14orf159;C14orf159	NM_001102368;NM_001102369;NM_001102366;NM_024952;NM_001102369;NM_024952;NM_001102367;NM_001102366;NM_001102368	Promoter_Associated	-0.322533	-5.25346	-3.97413	0.00156221	0.698611	-1.56384
cg24840372	chr20	61669362	NCRNA00029	NR_028295		-0.189433	4.2547	-3.97343	0.00156429	0.698611	-1.56463
cg13241645	chr3	52235959	ALAS1;ALAS1	NM_000688;NM_199166		0.271657	1.94899	3.97256	0.00156687	0.698611	-1.5656
cg07895169	chr5	34839102	TTC23L	NM_144725	Promoter_Associated	0.418775	-2.97209	3.97224	0.00156781	0.698611	-1.56596
cg23394653	chr13	77601699	FBXL3	NM_012158		-0.196411	-4.73223	-3.97207	0.00156832	0.698611	-1.56615
cg23339899	chr8	145137239	GPAA1	NM_003801	Promoter_Associated	-0.236662	-4.4037	-3.97134	0.00157049	0.698611	-1.56697
cg26679713	chr10	35502688				0.223826	3.01678	3.97066	0.00157252	0.698611	-1.56773
cg19096358	chr5	178547695	ADAMTS2	NM_014244		-0.180404	3.15928	-3.97025	0.00157373	0.698611	-1.56819
cg08342763	chr10	73608058	PSAP;PSAP;PSAP	NM_002778;NM_001042465;NM_001042466		-0.323691	3.10932	-3.97002	0.00157443	0.698611	-1.56845
cg14029994	chr6	158589857	SERAC1;GTF2H5	NM_032861;NM_207118	Promoter_Associated	-0.268575	-0.686393	-3.96923	0.00157677	0.698611	-1.56933
cg08291996	chr19	58791159	ZNF8	NM_021089	NonGene_Associated	-0.839475	-1.40117	-3.96861	0.00157864	0.698611	-1.57003
cg14011789	chr17	75452044	SEPT9;SEPT9;SEPT9;SEPT9;SEPT9;SEPT9	NM_001113492;NM_001113496;NM_001113493;NM_001113491;NM_006640;NM_001113494		-0.248076	0.564199	-3.96858	0.00157872	0.698611	-1.57006
cg05928849	chr11	122993208	ASAM	NM_024769		0.21156	1.03781	3.96848	0.00157903	0.698611	-1.57018
cg07197230	chr22	17956641	CECR2	NM_031413		0.244753	0.218391	3.96765	0.00158152	0.698701	-1.57111
cg04047146	chr3	58570898			Promoter_Associated	0.870455	-2.06861	3.96728	0.0015826	0.698701	-1.57152
cg27496936	chr7	43116381				-0.216919	1.64622	-3.96415	0.00159202	0.70211	-1.57503
cg23543318	chr4	1195845	LOC100130872;LOC100130872-SPON2	NR_024569;NR_033182	Promoter_Associated	-0.270814	-4.24757	-3.9628	0.00159611	0.703166	-1.57654
cg05847586	chr2	45235512	SIX2	NM_016932		-0.159104	-1.89756	-3.9606	0.00160277	0.703897	-1.57901
cg11442381	chr3	52312806	WDR82	NM_025222	Unclassified	-0.320879	-1.91058	-3.96053	0.001603	0.703897	-1.5791
cg27127142	chr15	41624893	NUSAP1;NUSAP1;NUSAP1;OIP5	NM_018454;NM_016359;NM_001129897;NM_007280	Promoter_Associated	0.499413	-3.07761	3.95863	0.00160878	0.703897	-1.58123
cg12220104	chr7	154794582	PAXIP1;LOC202781	NM_007349;NR_028090		-0.259821	-4.8775	-3.95835	0.00160963	0.703897	-1.58154
cg25165958	chr15	64126091	HERC1;HERC1	NM_003922;NM_003922		-0.756737	-3.89566	-3.95819	0.00161012	0.703897	-1.58172
cg05714773	chr7	150493706	TMEM176B;TMEM176B;TMEM176B;TMEM176B;TMEM176B	NM_001101313;NM_001101311;NM_014020;NM_001101312;NM_001101314		-0.296401	2.71468	-3.95782	0.00161124	0.703897	-1.58213
cg06916894	chr14	21101402			Promoter_Associated	0.365225	-3.58033	3.95767	0.0016117	0.703897	-1.5823
cg04560093	chr8	142217405				0.283942	2.06072	3.95755	0.00161206	0.703897	-1.58244
cg26092675	chr6	26225258	HIST1H3E	NM_003532		0.397108	1.9961	3.95724	0.00161303	0.703897	-1.58279
cg02501365	chr5	131832805			Promoter_Associated	-0.231382	-4.92296	-3.95621	0.00161617	0.704524	-1.58394
cg19465737	chr3	195683635				-0.277504	1.70213	-3.95542	0.00161858	0.704838	-1.58483
cg27090985	chr10	75173853	ANXA7;ANXA7	NM_001156;NM_004034	Promoter_Associated	0.22936	-2.95667	3.95331	0.00162508	0.706923	-1.5872
cg24324815	chr10	21783445	C10orf114	NM_001010911		-0.362535	-2.60125	-3.9523	0.00162819	0.707537	-1.58834
cg25999442	chr19	34113398	CHST8;CHST8	NM_001127895;NM_001127896		0.376217	-2.91347	3.94964	0.00163642	0.708587	-1.59133
cg05697976	chr12	29376483	FAR2	NM_018099		0.268328	1.11164	3.94932	0.00163743	0.708587	-1.59169
cg08767027	chr8	136469773	KHDRBS3;KHDRBS3	NM_006558;NM_006558	Promoter_Associated_Cell_type_specific	-0.297662	-4.79363	-3.948	0.00164152	0.708587	-1.59317
cg03282085	chr4	3748347				0.345158	2.9839	3.94776	0.00164229	0.708587	-1.59345
cg00135399	chr4	7783873	AFAP1;AFAP1	NM_198595;NM_001134647		0.327066	3.11574	3.94696	0.00164479	0.708587	-1.59435
cg09073052	chr1	16010601	PLEKHM2	NM_015164	Promoter_Associated	-0.263519	-2.29432	-3.94653	0.00164613	0.708587	-1.59483
cg21793948	chr18	60988096	BCL2;BCL2	NM_000633;NM_000657		-0.261195	-4.51441	-3.94637	0.00164662	0.708587	-1.59501
cg15007803	chr2	190306096	WDR75	NM_032168	Promoter_Associated	-0.361803	-3.7416	-3.94466	0.00165197	0.708587	-1.59693
cg04227892	chr5	2169402				0.198127	2.46317	3.94377	0.00165475	0.708587	-1.59793
cg05766464	chr12	48357442	TMEM106C;TMEM106C;TMEM106C;TMEM106C;TMEM106C;TMEM106C	NM_001143843;NM_024056;NM_001143842;NM_001143843;NM_001143841;NM_001143842	Promoter_Associated	0.225353	-3.53549	3.94325	0.00165637	0.708587	-1.59851
cg12976463	chr6	50488809				-0.484937	0.332787	-3.94249	0.00165879	0.708587	-1.59938
cg17140476	chr15	40846280	C15orf57;C15orf57;C15orf57	NM_052849;NM_001080791;NM_001080792		-0.277187	3.58609	-3.94246	0.00165888	0.708587	-1.59941
cg20724214	chr3	147078019				-0.347672	-1.40505	-3.94078	0.00166417	0.708587	-1.6013
cg09914480	chr11	18268064	SAA2;SAA2	NM_001127380;NM_030754	Unclassified_Cell_type_specific	0.559549	-3.42988	3.9394	0.00166854	0.708587	-1.60286
cg24809544	chr19	51727921	CD33;CD33	NM_001082618;NM_001772		-0.281644	3.04777	-3.93939	0.00166857	0.708587	-1.60287
cg17726266	chr15	71056137	UACA	NM_018003	Unclassified	0.483014	-3.7619	3.93791	0.00167326	0.708587	-1.60453
cg22312910	chr11	65082369	CDC42EP2;CDC42EP2	NM_006779;NM_006779	Unclassified	0.29446	-4.69311	3.93777	0.00167371	0.708587	-1.60469
cg02782369	chr19	14583279	PTGER1	NM_000955	Unclassified	0.244476	-3.96697	3.93764	0.00167412	0.708587	-1.60484
cg08275306	chr10	43572359	RET;RET	NM_020630;NM_020975	Unclassified_Cell_type_specific	0.456549	-4.96939	3.9372	0.00167552	0.708587	-1.60533
cg14556189	chr15	67358639	SMAD3	NM_005902		-0.292474	-4.61461	-3.93645	0.0016779	0.708587	-1.60618
cg05214874	chr2	45226009				-0.339975	3.29048	-3.93498	0.0016826	0.708587	-1.60784
cg18222500	chr17	143285	RPH3AL	NM_006987	Unclassified_Cell_type_specific	0.298255	-0.929363	3.93384	0.00168622	0.708587	-1.60911
cg20900994	chr6	31803089	C6orf48;SNORD48;C6orf48	NM_001040437;NR_002745;NM_001040438	Promoter_Associated	-0.17678	-4.93695	-3.93156	0.00169352	0.708587	-1.61168
cg25304860	chr14	52456445	C14orf166	NM_016039	Promoter_Associated	0.232295	-4.22531	3.93143	0.00169395	0.708587	-1.61183
cg25541928	chr15	51973199	SCG3;SCG3	NM_013243;NM_001165257		0.540857	0.696156	3.93141	0.00169401	0.708587	-1.61185
cg05824762	chr9	131533797	ZER1	NM_006336	Promoter_Associated	0.189106	-4.78349	3.93057	0.00169671	0.708587	-1.6128
cg19513004	chr6	34206683	HMGA1;HMGA1;HMGA1;HMGA1;HMGA1;HMGA1;HMGA1	NM_145903;NM_145905;NM_145899;NM_002131;NM_145901;NM_145902;NM_145905		-0.20549	2.17748	-3.93	0.00169857	0.708587	-1.61345
cg09400037	chr16	84822801				0.32717	2.38052	3.92989	0.00169893	0.708587	-1.61357
cg18943946	chr17	3912065	ZZEF1	NM_015113		-0.193699	3.12153	-3.92917	0.00170125	0.708587	-1.61438
cg11008866	chr3	121902442	CASR	NM_000388		0.508692	-0.175402	3.92816	0.00170452	0.708587	-1.61552
cg07816229	chr5	154317915	GEMIN5	NM_015465	Promoter_Associated	0.269515	-5.12639	3.92767	0.0017061	0.708587	-1.61607
cg06548069	chr2	180871809	CWC22	NM_020943	Promoter_Associated	0.369326	-2.82486	3.92758	0.00170639	0.708587	-1.61618
cg21909751	chr17	171187	RPH3AL	NM_006987		0.334301	1.08752	3.92698	0.00170833	0.708587	-1.61685
cg05953180	chr12	69201920	MDM2;MDM2;MDM2;MDM2;MDM2;MDM2;MDM2;MDM2	NM_001145340;NM_006879;NM_006882;NM_006878;NM_001145339;NM_002392;NM_006881;NM_001145337	Promoter_Associated	0.709732	-4.31877	3.92587	0.00171192	0.708587	-1.6181
cg07995200	chr6	108865761				0.227776	2.66757	3.92542	0.00171341	0.708587	-1.61861
cg02094337	chr17	80542118	FOXK2	NM_004514	Gene_Associated_Cell_type_specific	-0.666841	2.25568	-3.9254	0.00171345	0.708587	-1.61863
cg13962466	chr20	25176127	ENTPD6;ENTPD6	NM_001247;NM_001114089	Promoter_Associated	-0.3947	-2.22323	-3.9253	0.00171377	0.708587	-1.61874
cg21460606	chr6	32055402	TNXB	NM_019105	Unclassified	0.374777	-3.8389	3.92483	0.00171533	0.708587	-1.61928
cg22059733	chr18	48086162	MAPK4	NM_002747		0.453116	-3.42114	3.92482	0.00171535	0.708587	-1.61929
cg17593404	chr7	107531310	DLD	NM_000108	Promoter_Associated	-0.30395	-3.64673	-3.92411	0.00171767	0.708587	-1.62009
cg15921271	chr3	23957976	RPL15;NKIRAS1	NM_002948;NM_020345	Promoter_Associated	0.494314	-3.2965	3.92406	0.00171783	0.708587	-1.62014
cg17779456	chr2	10262822	RRM2;RRM2	NM_001165931;NM_001034	Promoter_Associated	-0.298043	-4.02926	-3.92271	0.00172222	0.708587	-1.62166
cg04007350	chr7	158263221	PTPRN2;PTPRN2;PTPRN2	NM_002847;NM_130842;NM_130843		0.285738	1.41037	3.92096	0.00172796	0.708587	-1.62364
cg02581614	chr6	131455450				-0.185113	3.11552	-3.92082	0.00172843	0.708587	-1.6238
cg12548088	chr19	12777567	MORG1;MORG1;MAN2B1;MAN2B1	NM_001099737;NR_029375;NM_000528;NM_000528	Promoter_Associated	-0.428567	-1.56182	-3.91995	0.00173128	0.708587	-1.62478
cg25019631	chr1	15850977	CASP9;CASP9	NM_032996;NM_001229	Promoter_Associated	0.500216	-1.72864	3.91972	0.00173203	0.708587	-1.62504
cg08612137	chr7	42533206				0.541874	-2.72287	3.91923	0.00173364	0.708587	-1.62559
cg21683619	chr1	66070348	LEPR;LEPR;LEPR	NM_001003679;NM_002303;NM_001003680		-0.248477	1.68745	-3.91913	0.00173398	0.708587	-1.62571
cg20813370	chr20	46133250	NCOA3;NCOA3	NM_181659;NM_006534		-0.251647	1.80675	-3.91886	0.00173486	0.708587	-1.62601
cg04730794	chr5	169144438	DOCK2	NM_004946		0.240529	2.22306	3.91881	0.00173504	0.708587	-1.62607
cg17078393	chr1	32717002	LCK	NM_005356	Promoter_Associated	-0.261384	0.0191105	-3.91826	0.00173684	0.708587	-1.62669
cg09704415	chr1	48937250	SPATA6	NM_019073	Promoter_Associated	0.217756	-0.964991	3.91738	0.00173975	0.708587	-1.62768
cg13446772	chr12	64784173	C12orf56;C12orf56	NM_001170633;NM_001099676	Unclassified_Cell_type_specific	0.243708	-3.22854	3.91692	0.00174126	0.708587	-1.6282
cg05668342	chr16	1340422				0.356937	-1.73799	3.91661	0.00174228	0.708587	-1.62855
cg27363280	chr2	242867555				-0.310283	1.4419	-3.91591	0.0017446	0.708587	-1.62934
cg02142767	chr12	125348525	SCARB1;SCARB1	NM_005505;NM_001082959	Promoter_Associated	-0.200726	-2.96316	-3.91568	0.00174539	0.708587	-1.62961
cg23533881	chr21	44092841	PDE9A;PDE9A;PDE9A;PDE9A;PDE9A;PDE9A;PDE9A;PDE9A;PDE9A;PDE9A;PDE9A;PDE9A;PDE9A;PDE9A;PDE9A;PDE9A;PDE9A;PDE9A;PDE9A;PDE9A	NM_001001582;NM_001001568;NM_001001573;NM_001001567;NM_001001578;NM_002606;NM_001001580;NM_001001579;NM_001001581;NM_001001571;NM_001001584;NM_001001576;NM_001001585;NM_001001574;NM_001001572;NM_001001569;NM_001001570;NM_001001577;NM_001001583;NM_001001575		-0.281183	2.77067	-3.91502	0.00174756	0.708587	-1.63035
cg16520357	chr13	53625240	OLFM4	NM_006418		0.313813	2.72361	3.91448	0.00174936	0.708587	-1.63096
cg02505296	chr8	63951123	GGH	NM_003878	Promoter_Associated_Cell_type_specific	-0.368473	-4.3793	-3.91384	0.00175148	0.708587	-1.63168
cg20779966	chr11	15672200				0.472099	-2.76027	3.91307	0.00175406	0.708587	-1.63256
cg04033022	chr16	89189383	ACSF3;ACSF3;ACSF3	NM_174917;NR_023316;NM_001127214	Unclassified_Cell_type_specific	-0.33118	1.74122	-3.91305	0.00175413	0.708587	-1.63258
cg05276469	chr17	16570473				0.987752	-1.54514	3.91299	0.00175431	0.708587	-1.63264
cg15310871	chr8	20077936	ATP6V1B2	NM_001693		0.208428	1.74168	3.91236	0.00175642	0.708587	-1.63336
cg07239452	chr8	1864422	ARHGEF10	NM_014629		-0.231395	3.18757	-3.91186	0.00175807	0.708587	-1.63391
cg19001226	chr2	177053345	HOXD1;HOXD1	NM_024501;NM_024501		0.514394	-2.85302	3.91094	0.00176115	0.708587	-1.63495
cg09132388	chr7	150217030	GIMAP7	NM_153236		-0.41508	0.302931	-3.91041	0.00176294	0.708587	-1.63556
cg08862479	chr5	177889945	COL23A1	NM_173465		0.2617	2.11286	3.90948	0.00176606	0.708587	-1.63661
cg11906829	chr7	142326370				-0.238577	3.13778	-3.90908	0.0017674	0.708587	-1.63706
cg21767703	chr1	236444768	ERO1LB	NM_019891		-0.305126	-3.60765	-3.90781	0.00177165	0.708587	-1.63849
cg00768861	chr10	104005440	GBF1;GBF1	NM_004193;NM_004193	Promoter_Associated	-0.227889	-4.61907	-3.90739	0.00177308	0.708587	-1.63897
cg05504279	chr16	12092442	RUNDC2A	NM_032167		-0.277745	2.52446	-3.90714	0.00177394	0.708587	-1.63926
cg13952636	chr12	124118264	EIF2B1;GTF2H3;EIF2B1	NM_001414;NM_001516;NM_001414	Promoter_Associated	0.296066	-3.68962	3.90545	0.00177962	0.708587	-1.64117
cg15565081	chr10	93668145	FGFBP3	NM_152429	Promoter_Associated	-0.218804	-4.99523	-3.90471	0.00178214	0.708587	-1.64201
cg08667174	chr13	113862363	CUL4A;PCID2;PCID2;PCID2	NM_003589;NM_001127203;NM_018386;NM_001127202		-0.180969	-4.97038	-3.90469	0.00178219	0.708587	-1.64202
cg00531009	chr11	64533347	SF1;SF1;SF1	NM_201995;NM_201998;NM_004630		0.180454	2.79381	3.90465	0.00178233	0.708587	-1.64207
cg05657805	chr1	40942785	ZNF642	NM_198494	Unclassified	0.365297	-3.41901	3.90458	0.00178257	0.708587	-1.64215
cg23173402	chr1	227635558			Unclassified_Cell_type_specific	0.346908	1.23559	3.90444	0.00178304	0.708587	-1.64231
cg24841822	chr20	37358077				-0.411213	-2.53373	-3.90368	0.00178564	0.708587	-1.64317
cg02873427	chr8	145514720	BOP1;HSF1	NM_015201;NM_005526		-0.184724	-4.35523	-3.90281	0.00178857	0.708587	-1.64415
cg23750704	chr11	121906880				-0.204726	2.85713	-3.9027	0.00178896	0.708587	-1.64428
cg00074818	chr8	8560427	CLDN23	NM_194284		0.323397	0.163093	3.90244	0.00178985	0.708587	-1.64458
cg05598246	chr6	29624414	MOG;MOG;MOG;MOG;MOG;MOG;MOG;MOG;MOG;MOG;MOG	NM_001008229;NM_206811;NM_002433;NM_206813;NM_206809;NM_206812;NM_206810;NM_001170418;NM_001008228;NM_206814;NM_001170417		0.186272	3.85488	3.90178	0.00179207	0.708587	-1.64532
cg18663513	chr1	53793486	LRP8;LRP8;LRP8;LRP8	NM_001018054;NM_004631;NM_017522;NM_033300		-0.24814	-3.40099	-3.90178	0.00179209	0.708587	-1.64532
cg03473127	chr19	51411782	KLK4	NM_004917		0.355358	0.374056	3.9016	0.0017927	0.708587	-1.64552
cg15344021	chr17	2240169	TSR1;TSR1;SGSM2;SGSM2	NM_018128;NM_018128;NM_001098509;NM_014853	Promoter_Associated	-0.196364	-4.35213	-3.90054	0.00179631	0.708587	-1.64672
cg17019184	chr10	133508039				-0.311168	2.53179	-3.90037	0.00179688	0.708587	-1.64691
cg04497786	chr13	21274956				0.329154	3.57781	3.90001	0.0017981	0.708587	-1.64732
cg24197091	chr14	74708960	VSX2	NM_182894	Unclassified_Cell_type_specific	-0.403866	-1.90238	-3.89995	0.00179833	0.708587	-1.64739
cg14434213	chr8	38508780				0.247433	1.17122	3.89987	0.00179861	0.708587	-1.64749
cg12742432	chr1	27677860	SYTL1	NM_032872		-0.187527	3.16653	-3.89844	0.0018035	0.708587	-1.6491
cg24395907	chr1	19229633	ALDH4A1;ALDH4A1	NM_003748;NM_170726	Promoter_Associated	0.198392	-3.99892	3.8982	0.00180431	0.708587	-1.64937
cg11206167	chr5	42924367				0.84486	2.15351	3.89815	0.0018045	0.708587	-1.64943
cg04903759	chr3	167238645	WDR49	NM_178824		0.293982	1.39118	3.89736	0.00180721	0.708587	-1.65033
cg18562525	chr17	7232547	NEURL4;NEURL4	NM_032442;NM_001005408	Promoter_Associated	-0.613138	-1.79526	-3.89722	0.00180768	0.708587	-1.65048
cg09513672	chr1	28908770	SNORA16A;SNHG12	NR_003035;NR_024127	Promoter_Associated	-0.343155	-3.25384	-3.89712	0.00180801	0.708587	-1.65059
cg01112020	chr2	239008986	ESPNL;ESPNL	NM_194312;NM_194312	Unclassified_Cell_type_specific	0.168182	-0.433171	3.89659	0.00180983	0.708587	-1.65119
cg23915111	chr1	200589553	KIF14;KIF14	NM_014875;NM_014875	Promoter_Associated	0.245245	-4.31661	3.89631	0.00181083	0.708587	-1.65152
cg17290868	chr5	1801904	NDUFS6	NM_004553	Promoter_Associated	0.195069	-4.24791	3.89613	0.00181144	0.708587	-1.65172
cg16187804	chr10	44882340			Unclassified	0.313974	-2.85319	3.89598	0.00181193	0.708587	-1.65188
cg21472448	chr12	13156131	HTR7P	NR_002774		-0.299442	3.07318	-3.89597	0.001812	0.708587	-1.6519
cg22817638	chr22	38485720	BAIAP2L2	NM_025045		0.35319	2.1133	3.89556	0.00181339	0.708587	-1.65236
cg25317435	chr3	73904743				-0.229931	2.72471	-3.89457	0.00181682	0.708587	-1.65349
cg04645818	chr16	89237887	CDH15	NM_004933	Unclassified	-0.317991	-3.40182	-3.89437	0.0018175	0.708587	-1.65371
cg04484126	chr7	65839403				0.252118	1.46289	3.89354	0.00182036	0.708587	-1.65465
cg00387621	chr1	208086895				0.162905	3.11288	3.8935	0.00182052	0.708587	-1.6547
cg05058667	chr16	24547957				0.168839	3.83557	3.89323	0.00182144	0.708587	-1.655
cg05317714	chr8	145698116	KIFC2	NM_145754	Unclassified	0.483516	-2.933	3.89288	0.00182267	0.708587	-1.6554
cg10532807	chr17	935766	ABR;ABR;ABR	NM_021962;NM_001092;NM_001159746		-0.311103	3.23966	-3.89236	0.00182446	0.708587	-1.65599
cg05580141	chr12	49071788	C12orf41	NM_017822		0.399815	1.77109	3.89206	0.00182551	0.708587	-1.65633
cg02569138	chr2	217276821	SMARCAL1;SMARCAL1	NM_014140;NM_001127207	Promoter_Associated	0.403808	3.16174	3.89132	0.00182808	0.708587	-1.65717
cg08895932	chr1	152778580	LCE1C	NM_178351		0.260272	3.15979	3.89116	0.00182862	0.708587	-1.65735
cg01561304	chr5	177913485	COL23A1	NM_173465		0.332109	0.413483	3.8909	0.00182953	0.708587	-1.65764
cg23625660	chr5	135266516	FBXL21	NM_012159		0.20237	-1.98524	3.89048	0.00183101	0.708587	-1.65812
cg00673286	chr15	83349613	AP3B2	NM_004644	Promoter_Associated	-0.328589	-4.01338	-3.8904	0.00183128	0.708587	-1.65821
cg16331890	chr11	93474632	C11orf54;TAF1D;TAF1D	NM_014039;NM_024116;NM_024116	Promoter_Associated	0.242251	-4.61876	3.89011	0.00183228	0.708587	-1.65854
cg05910415	chr19	46733041	IGFL1	NM_198541		-0.245754	1.58544	-3.88959	0.00183409	0.708587	-1.65913
cg26245202	chr1	205602864	ELK4;ELK4	NM_001973;NM_021795		-0.261372	3.85935	-3.88916	0.00183561	0.708587	-1.65962
cg05648010	chr5	53545				0.8484	-2.83149	3.88818	0.00183903	0.708587	-1.66073
cg12433592	chr10	133957095	JAKMIP3	NM_001105521		0.290406	3.47641	3.88789	0.00184002	0.708587	-1.66105
cg22665696	chr10	131768755				0.344053	-4.5839	3.88753	0.0018413	0.708587	-1.66146
cg00974653	chr4	8628157				-0.219301	0.631446	-3.88737	0.00184184	0.708587	-1.66164
cg20831708	chr10	102279373	SEC31B	NM_015490		0.236083	0.513797	3.8871	0.00184281	0.708587	-1.66195
cg24496666	chr1	78511979	GIPC2	NM_017655	Unclassified	0.186851	-3.28212	3.88649	0.00184494	0.708587	-1.66264
cg12448285	chr1	245534821	KIF26B	NM_018012		0.279131	3.77818	3.88619	0.001846	0.708587	-1.66299
cg24642483	chr1	159261560	FCER1A	NM_002001		0.312703	1.4088	3.88573	0.00184761	0.708587	-1.6635
cg03113867	chr11	129920411				0.193324	0.310757	3.88553	0.00184829	0.708587	-1.66373
cg22096687	chr11	87908817	RAB38	NM_022337		-0.197542	-0.75467	-3.88547	0.00184854	0.708587	-1.6638
cg14666473	chr12	27091463	FGFR1OP2;C12orf11;FGFR1OP2	NM_015633;NM_018164;NM_015633	Promoter_Associated	0.365953	-2.08681	3.88529	0.00184916	0.708587	-1.66401
cg00554810	chr6	137243669	SLC35D3	NM_001008783		-0.21297	-3.37325	-3.88444	0.00185214	0.708914	-1.66496
cg24102792	chr13	112051238				0.287108	3.50513	3.88407	0.00185343	0.708914	-1.66538
cg02665416	chr6	28984461			Promoter_Associated	0.364901	-3.52121	3.88328	0.00185623	0.709205	-1.66628
cg07095457	chr10	132887109				0.349102	3.02864	3.88213	0.00186031	0.709205	-1.66759
cg14963534	chr19	17420130	DDA1	NM_024050	Promoter_Associated	-0.32802	-4.62159	-3.88112	0.00186388	0.709205	-1.66873
cg14163311	chr1	206729553	RASSF5;RASSF5;RASSF5	NM_182663;NM_182665;NM_182664	Unclassified	-0.263677	0.349172	-3.88095	0.00186448	0.709205	-1.66893
cg14697642	chr5	137224904	PKD2L2	NM_014386	Promoter_Associated	0.469603	-2.42308	3.88067	0.00186548	0.709205	-1.66925
cg03877492	chr19	1567421	MEX3D	NM_203304	Unclassified_Cell_type_specific	0.431764	-3.52989	3.88063	0.00186563	0.709205	-1.6693
cg10786221	chr12	72057484	THAP2;ZFC3H1;ZFC3H1	NM_031435;NM_144982;NM_144982	Promoter_Associated	-0.383391	-3.11128	-3.88005	0.00186769	0.709205	-1.66995
cg04494710	chr17	55927543	MRPS23	NM_016070	Promoter_Associated	-0.206804	-4.39754	-3.88	0.00186786	0.709205	-1.67001
cg05942508	chr11	113846922	HTR3A;HTR3A;HTR3A	NM_000869;NM_001161772;NM_213621	Unclassified_Cell_type_specific	0.416101	-0.0508753	3.87913	0.00187094	0.709724	-1.67099
cg20997320	chr21	47845610	PCNT	NM_006031		-0.25049	0.793401	-3.8778	0.0018757	0.710812	-1.67251
cg07390210	chr18	74961196	GALR1	NM_001480		0.451628	-0.695778	3.87737	0.00187723	0.710812	-1.673
cg14637470	chr9	131798317	FAM73B	NM_032809	Promoter_Associated	0.385728	1.75544	3.87651	0.00188028	0.711067	-1.67396
cg01505700	chr17	4853232	ENO3;ENO3;PFN1	NM_053013;NM_001976;NM_005022	Promoter_Associated	-0.243098	-5.11114	-3.87622	0.00188133	0.711067	-1.6743
cg00539716	chr2	48541921	FOXN2;FOXN2	NM_002158;NM_002158	Promoter_Associated	0.232302	-3.89246	3.87495	0.00188587	0.711669	-1.67573
cg26993071	chr19	2785353	THOP1	NM_003249	Promoter_Associated	-0.216224	-3.74607	-3.87461	0.0018871	0.711669	-1.67613
cg02907176	chr6	167412518	FGFR1OP;FGFR1OP	NM_194429;NM_007045	Promoter_Associated	-0.170944	-5.46806	-3.87405	0.00188913	0.711669	-1.67677
cg27659862	chr17	30882177	MYO1D	NM_015194		-0.567328	0.899163	-3.87332	0.00189174	0.711669	-1.67759
cg09743140	chr12	89919186	WDR51B;GALNT4	NM_172240;NM_003774		-0.257717	-3.72809	-3.87321	0.00189214	0.711669	-1.67772
cg19427872	chr12	109494587	USP30	NM_032663		0.287573	3.71238	3.87289	0.00189329	0.711669	-1.67808
cg04735632	chr2	47800393				0.262961	1.72106	3.87173	0.00189747	0.711669	-1.6794
cg26177213	chr7	4754566	FOXK1	NM_001037165		0.269311	1.60606	3.87153	0.00189819	0.711669	-1.67962
cg12705735	chr6	166491929				-0.209093	2.16311	-3.87057	0.00190165	0.711669	-1.68071
cg03461298	chr13	111805918	ARHGEF7;ARHGEF7;ARHGEF7;ARHGEF7	NM_001113511;NM_003899;NM_001113512;NM_145735	Promoter_Associated	-0.199243	-4.65941	-3.87043	0.00190219	0.711669	-1.68088
cg06630425	chr16	818451	MSLN;MSLN	NM_005823;NM_013404		0.428576	3.20174	3.87023	0.00190288	0.711669	-1.6811
cg20379671	chr22	39320879				-0.308162	2.49158	-3.86915	0.00190683	0.711669	-1.68233
cg06978145	chr20	30754792	TM9SF4	NM_014742		0.368818	3.33166	3.86794	0.00191119	0.711669	-1.6837
cg22203867	chr5	171621698	EFCAB9	NM_001171183		-0.198783	3.66882	-3.86428	0.00192458	0.711669	-1.68787
cg06700247	chr9	139341801	SEC16A	NM_014866		-0.256944	3.52776	-3.86406	0.00192539	0.711669	-1.68812
cg02793415	chr12	5021087	KCNA1	NM_000217		0.421947	2.23925	3.86391	0.00192593	0.711669	-1.68829
cg10837625	chr15	45428812	DUOX1;DUOX1	NM_175940;NM_017434	Unclassified	0.521959	-3.14504	3.86263	0.00193063	0.711669	-1.68975
cg04028634	chr7	45613825	ADCY1	NM_021116		0.833837	-4.35049	3.86213	0.00193246	0.711669	-1.69031
cg16326402	chr2	158698856	ACVR1;ACVR1	NM_001105;NM_001111067		0.227853	2.84413	3.86106	0.0019364	0.711669	-1.69153
cg00503017	chr10	79151564	KCNMA1;KCNMA1;KCNMA1;KCNMA1	NM_001161353;NM_001161352;NM_002247;NM_001014797	Unclassified	0.2637	0.841859	3.86026	0.00193934	0.711669	-1.69244
cg18575209	chr19	58281016	ZNF586	NM_017652	NonGene_Associated	0.276928	-4.18447	3.86018	0.00193964	0.711669	-1.69253
cg22376415	chr6	150326323	RAET1K	NR_024045	Promoter_Associated	-0.369278	-3.4496	-3.86011	0.00193992	0.711669	-1.69261
cg13951069	chr21	43919801	SLC37A1;SLC37A1	NM_018964;NM_018964		0.318434	2.39865	3.85969	0.00194144	0.711669	-1.69308
cg06536988	chr4	153586440	TMEM154	NM_152680		-0.309097	3.052	-3.85926	0.00194304	0.711669	-1.69358
cg02917210	chr8	126103343	NSMCE2;KIAA0196	NM_173685;NM_014846	Promoter_Associated	-0.385688	-3.76625	-3.85911	0.0019436	0.711669	-1.69375
cg13419083	chr20	32700268	EIF2S2	NM_003908	Promoter_Associated	-0.178115	-3.24962	-3.8591	0.00194364	0.711669	-1.69376
cg03851515	chr7	19800822	TMEM196	NM_152774		0.198312	3.58597	3.85901	0.00194397	0.711669	-1.69386
cg08573313	chr7	94139369	CASD1;CASD1	NM_022900;NM_022900	Promoter_Associated	-0.41111	-3.83338	-3.85879	0.00194479	0.711669	-1.69411
cg03631755	chr11	69590309	FGF4	NM_002007		-0.374458	-3.5777	-3.85674	0.0019524	0.711669	-1.69645
cg26307117	chr3	46506552	LTF	NM_002343		0.173806	-0.690794	3.85551	0.00195696	0.711669	-1.69784
cg09796871	chr11	10830634	EIF4G2;EIF4G2	NM_001418;NM_001042559	Promoter_Associated	0.26113	-3.78176	3.85519	0.00195818	0.711669	-1.69822
cg18209359	chr17	80159595	CCDC57	NM_198082		-0.810747	2.64611	-3.85431	0.00196144	0.711669	-1.69921
cg04903429	chr16	4043204	ADCY9	NM_001116		-0.199934	2.85166	-3.85384	0.0019632	0.711669	-1.69975
cg03533256	chr17	72620088	CD300E	NM_181449		0.287701	0.425249	3.85368	0.00196378	0.711669	-1.69993
cg07661835	chr16	89163578	ACSF3;ACSF3;ACSF3	NR_023316;NM_001127214;NM_174917	Promoter_Associated_Cell_type_specific	-0.602064	0.775657	-3.85355	0.00196427	0.711669	-1.70008
cg03819900	chr13	27335144	GPR12	NM_005288	Unclassified_Cell_type_specific	0.22511	-3.42711	3.85345	0.00196465	0.711669	-1.70019
cg18803642	chr3	197184423			Unclassified_Cell_type_specific	-0.286707	3.98343	-3.85338	0.00196491	0.711669	-1.70027
cg18844163	chr5	142362123	ARHGAP26;ARHGAP26	NM_015071;NM_001135608		0.167324	2.15985	3.85333	0.00196512	0.711669	-1.70033
cg19015951	chr10	98130398	TLL2	NM_012465	Unclassified	0.231963	-3.01009	3.85166	0.00197137	0.711669	-1.70223
cg12787836	chr21	37536685	DOPEY2	NM_005128		-0.186144	3.20631	-3.85155	0.0019718	0.711669	-1.70236
cg26359150	chr2	145281519			Unclassified	0.389416	-3.06523	3.85114	0.00197332	0.711669	-1.70282
cg01503065	chr4	155411806	DCHS2;DCHS2	NM_001142552;NM_001142553	Unclassified	0.181995	-1.77315	3.85045	0.0019759	0.711669	-1.70361
cg16487825	chr6	130339998	L3MBTL3;L3MBTL3	NM_032438;NM_001007102		0.248639	-5.20172	3.84992	0.0019779	0.711669	-1.70421
cg19422460	chr17	293071	FAM101B	NM_182705		0.235055	4.00737	3.84966	0.00197889	0.711669	-1.70451
cg23632979	chr17	7531125	SHBG;SAT2;SAT2;SHBG	NR_027463;NM_133491;NM_133491;NR_027462	Promoter_Associated	-0.223708	-4.98431	-3.84898	0.00198145	0.711669	-1.70529
cg21748138	chr2	174251551				0.162762	3.73265	3.8484	0.00198364	0.711669	-1.70594
cg01396143	chr2	159825895	TANC1;TANC1	NM_001145909;NM_033394	Unclassified	0.370558	-4.53253	3.8484	0.00198365	0.711669	-1.70595
cg20100049	chr11	67979188	SUV420H1;SUV420H1	NM_017635;NM_016028	Promoter_Associated	-0.26492	-1.40257	-3.84837	0.00198375	0.711669	-1.70598
cg12156646	chr11	92615932	FAT3	NM_001008781		0.342418	3.69984	3.84769	0.00198633	0.711669	-1.70676
cg13873100	chr7	73257066	WBSCR27	NM_152559	Promoter_Associated	0.326187	-4.3578	3.8469	0.00198933	0.711669	-1.70766
cg10767909	chr19	36980702	ZNF566;ZNF566;ZNF566;ZNF566	NM_001145343;NM_001145345;NM_032838;NM_001145344	Promoter_Associated	-0.241883	-4.33874	-3.84659	0.00199049	0.711669	-1.70801
cg24576804	chr5	180056040	FLT4;FLT4	NM_002020;NM_182925		0.377989	1.44121	3.84574	0.00199373	0.711669	-1.70898
cg23733394	chr1	839752				-0.701119	-1.07287	-3.84571	0.00199382	0.711669	-1.70901
cg04369588	chr14	102964872	TECPR2	NM_014844		-0.208644	3.071	-3.8451	0.00199615	0.711669	-1.70971
cg21425749	chr1	59369792			Promoter_Associated	-0.218737	-4.22153	-3.84504	0.00199638	0.711669	-1.70978
cg02584267	chr10	131682251	EBF3	NM_001005463		0.924053	-1.28152	3.8449	0.00199693	0.711669	-1.70994
cg18150439	chr2	139537824	NXPH2	NM_007226		0.778611	-2.44326	3.84479	0.00199734	0.711669	-1.71007
cg00037400	chr16	89642613	CPNE7;CPNE7	NM_014427;NM_153636	Unclassified	0.396869	-4.16057	3.84412	0.0019999	0.711669	-1.71083
cg11353593	chr15	95391194				0.180489	3.63052	3.84399	0.00200038	0.711669	-1.71097
cg24684765	chr20	49547111	ADNP;ADNP	NM_181442;NM_015339		0.284989	-1.93325	3.8436	0.00200187	0.711669	-1.71142
cg16611654	chr15	68113386			Unclassified_Cell_type_specific	0.394678	-3.33131	3.84331	0.00200297	0.711669	-1.71175
cg05356662	chr19	3801854	MATK	NM_002378	Unclassified_Cell_type_specific	-0.264451	-2.75737	-3.84315	0.00200357	0.711669	-1.71193
cg13270236	chr6	42658437	UBR2	NM_015255		0.202505	2.57654	3.84267	0.0020054	0.711669	-1.71248
cg25368728	chr6	31833007	SLC44A4	NM_025257		-0.193513	2.05763	-3.84243	0.00200634	0.711669	-1.71276
cg25157325	chr6	72294778				-0.27947	1.88732	-3.84085	0.00201237	0.711669	-1.71455
cg16759218	chr3	99371838	COL8A1;MIR548G;COL8A1	NM_001850;NR_031662;NM_020351		-0.253658	3.26477	-3.84068	0.00201304	0.711669	-1.71475
cg17473022	chr6	150039435	LATS1	NM_004690	Promoter_Associated	0.177299	-4.88146	3.83957	0.00201728	0.711669	-1.71601
cg05394294	chr10	3160926	PFKP	NM_002627		-0.343153	3.72372	-3.8389	0.00201987	0.711669	-1.71678
cg10924691	chr14	21439548			Promoter_Associated	-0.383073	-4.41728	-3.83879	0.00202029	0.711669	-1.7169
cg05550919	chr17	40074633	ACLY;ACLY	NM_001096;NM_198830	Promoter_Associated	-0.245018	-4.19894	-3.83874	0.00202049	0.711669	-1.71696
cg15332978	chr11	68038406	C11orf24	NM_022338		-0.166338	3.07345	-3.83801	0.00202331	0.711669	-1.7178
cg02487239	chr2	120517009	PTPN4	NM_002830	Promoter_Associated	0.222018	-5.14083	3.83797	0.00202347	0.711669	-1.71785
cg27089547	chr16	30546565	ZNF747	NM_023931	Promoter_Associated	0.25336	-4.17817	3.8378	0.0020241	0.711669	-1.71803
cg03337277	chr15	85177473	SCAND2;SCAND2	NR_004859;NR_003654	Promoter_Associated	-0.830023	-4.22844	-3.83743	0.00202554	0.711669	-1.71846
cg04117972	chr1	227635322			Unclassified_Cell_type_specific	0.528163	1.28724	3.83651	0.00202909	0.711669	-1.71951
cg22930642	chr4	2936657	C4orf10;MFSD10;MFSD10	NR_015453;NM_001146069;NM_001120	Promoter_Associated	0.426955	-1.97469	3.83651	0.00202911	0.711669	-1.71951
cg07745373	chr11	58941415	DTX4	NM_015177		0.486067	-0.0534196	3.83502	0.00203485	0.711669	-1.72121
cg21163128	chr11	62477362	BSCL2	NM_001130702	Promoter_Associated	0.252859	-4.2004	3.83469	0.00203614	0.711669	-1.72159
cg18473455	chr19	47333922	SNAR-E	NR_024258		0.529427	2.56693	3.83459	0.00203655	0.711669	-1.72171
cg13679837	chr20	21283918	XRN2	NM_012255	Promoter_Associated	-0.417988	-3.48436	-3.83456	0.00203663	0.711669	-1.72173
cg01123035	chr21	48079700	PRMT2;PRMT2	NM_001535;NM_206962		0.204312	3.34696	3.83456	0.00203663	0.711669	-1.72173
cg13275603	chr5	73927487	ENC1	NM_003633		0.321086	-1.71555	3.83434	0.00203749	0.711669	-1.72198
cg12865552	chr17	77721631				-0.222837	-4.17684	-3.83413	0.00203831	0.711669	-1.72222
cg05914034	chr7	5528179	FBXL18	NM_024963		-0.231891	0.114112	-3.83386	0.00203937	0.711669	-1.72254
ch.17.1457304R	chr17	55195361	AKAP1	NM_003488		0.254133	-5.54118	3.83331	0.00204152	0.711669	-1.72317
cg25632883	chr12	109250438	SSH1;SSH1	NM_001161330;NM_018984	Promoter_Associated	-0.328411	-2.02058	-3.83322	0.00204185	0.711669	-1.72326
cg00108222	chr15	49268046			Unclassified	-0.260555	-2.90541	-3.83318	0.00204201	0.711669	-1.72331
cg23654174	chr1	47779667	STIL;STIL	NM_003035;NM_001048166	Promoter_Associated	0.20785	-4.50968	3.83274	0.00204372	0.711669	-1.72381
cg13654573	chr14	53576363	DDHD1;DDHD1;DDHD1	NM_001160147;NM_030637;NM_001160148		-0.376185	-0.351576	-3.83259	0.00204431	0.711669	-1.72398
cg13140770	chr3	145968726	PLSCR4;PLSCR4;PLSCR4;PLSCR4	NM_001128305;NM_001128304;NM_001128306;NM_020353		0.266159	-3.90842	3.83231	0.00204539	0.711669	-1.7243
cg06313381	chr10	58121080	ZWINT;ZWINT;ZWINT	NM_007057;NM_032997;NM_001005413	Promoter_Associated	-0.291515	-4.27601	-3.8316	0.00204815	0.711669	-1.72511
cg12157761	chr15	71005778	UACA	NM_018003		0.34317	2.23221	3.83139	0.002049	0.711669	-1.72536
cg03433236	chr12	88535763	TMTC3;CEP290;CEP290	NM_181783;NM_025114;NM_025114	Promoter_Associated	0.255996	-4.63762	3.82934	0.00205702	0.711669	-1.7277
cg14283480	chr19	56187475	EPN1;EPN1;EPN1	NM_001130072;NM_013333;NM_001130071		-0.17749	-2.46913	-3.82918	0.00205762	0.711669	-1.72787
cg27165281	chr6	31763470	VARS;VARS	NM_006295;NM_006295	Promoter_Associated	-0.195404	-5.70682	-3.82831	0.00206106	0.711669	-1.72888
cg08195484	chr1	93544724	MTF2;MTF2;MTF2;MTF2	NM_007358;NM_001164393;NM_001164392;NM_001164391	Promoter_Associated	-0.192274	-5.29421	-3.82798	0.00206234	0.711669	-1.72925
cg26565406	chr7	64838793	ZNF92;ZNF92;ZNF92;ZNF92	NM_007139;NM_007139;NM_152626;NM_152626	Promoter_Associated	-0.19258	-4.88012	-3.82785	0.00206284	0.711669	-1.72939
cg24220178	chr17	80541649	FOXK2	NM_004514		-0.281494	2.86752	-3.82772	0.00206339	0.711669	-1.72955
cg08452870	chr7	158264935	PTPRN2;PTPRN2;PTPRN2	NM_002847;NM_130842;NM_130843		0.278263	2.13238	3.82644	0.00206843	0.711669	-1.73102
cg00967901	chr10	92617915	HTR7;HTR7;HTR7	NM_000872;NM_019859;NM_019860	Unclassified	-0.251135	-3.10627	-3.82563	0.00207159	0.711669	-1.73193
cg10195050	chr10	49743842	ARHGAP22	NM_021226		-0.237608	3.04948	-3.8256	0.00207174	0.711669	-1.73197
cg14986222	chr12	40020000	C12orf40;C12orf40	NM_001031748;NM_001031748		0.220703	4.30964	3.82548	0.00207221	0.711669	-1.73211
cg16624646	chr19	2474993	GADD45B	NM_015675	Promoter_Associated	0.291518	-3.14693	3.825	0.00207408	0.711669	-1.73265
cg22819502	chr14	90527387	KCNK13	NM_022054	NonGene_Associated	0.343747	-4.02607	3.82489	0.00207454	0.711669	-1.73279
cg13995140	chr14	104642328	KIF26A	NM_015656	Unclassified_Cell_type_specific	-0.494703	2.19922	-3.82486	0.00207464	0.711669	-1.73281
cg10881749	chr1	234792390			Unclassified_Cell_type_specific	0.217583	0.807133	3.82468	0.00207537	0.711669	-1.73303
cg14491820	chr10	102986808	LBX1	NM_006562		0.336618	-1.24726	3.82401	0.00207801	0.711669	-1.73379
cg18042632	chr21	42520902	C21orf130	NR_024100		-0.406564	2.4217	-3.82383	0.00207871	0.711669	-1.73399
cg10679755	chr3	146262421	PLSCR1;PLSCR1	NM_021105;NM_021105	Promoter_Associated	0.730598	-2.74959	3.82288	0.00208252	0.711669	-1.73509
cg02045259	chr10	43572467	RET;RET	NM_020630;NM_020975	Unclassified_Cell_type_specific	0.228708	-2.16851	3.82276	0.00208298	0.711669	-1.73522
cg02867079	chr14	100111269	HHIPL1;HHIPL1	NM_032425;NM_001127258		0.243644	-2.81587	3.8224	0.00208442	0.711669	-1.73564
cg24635112	chr13	114908901			Unclassified_Cell_type_specific	-0.247306	0.124569	-3.82234	0.00208462	0.711669	-1.73569
cg07137751	chr14	71377000	PCNX	NM_014982	Promoter_Associated	0.374547	0.933689	3.8219	0.0020864	0.711669	-1.7362
cg20911831	chr16	863884			Unclassified_Cell_type_specific	0.325427	-2.43459	3.82189	0.00208645	0.711669	-1.73622
cg06029846	chr12	3600317	PRMT8	NM_019854		0.308945	-3.62658	3.82071	0.00209115	0.711669	-1.73757
cg03337393	chr10	105253567	NEURL	NM_004210	Unclassified	0.397397	-2.36109	3.8204	0.00209237	0.711669	-1.73792
cg10768063	chr15	29213736	APBA2;APBA2	NM_001130414;NM_005503		-0.2945	-0.312693	-3.82001	0.00209391	0.711669	-1.73836
cg04668252	chr17	18218578	TOP3A;SMCR8	NM_004618;NM_144775	Promoter_Associated	-0.19265	-4.19893	-3.81964	0.00209541	0.711669	-1.73879
cg05432996	chr19	49244004	RASIP1	NM_017805		0.29219	-0.763713	3.81943	0.00209624	0.711669	-1.73903
cg10672164	chr13	98859885	FARP1;FARP1	NM_001001715;NM_005766		-0.205277	3.43554	-3.81891	0.00209833	0.711669	-1.73962
cg19302250	chr11	777306	PDDC1	NM_182612	Promoter_Associated	-0.471968	-3.77877	-3.81856	0.00209973	0.711669	-1.74003
cg13323701	chr6	118228508	SLC35F1	NM_001029858		0.372554	-2.79812	3.81747	0.00210408	0.711669	-1.74127
cg19639967	chr1	198907662				-0.196572	3.7393	-3.81743	0.00210425	0.711669	-1.74131
cg06021865	chr10	94607948	EXOC6;EXOC6	NM_001013848;NM_019053	Promoter_Associated	0.257622	-3.95746	3.81713	0.00210544	0.711669	-1.74166
cg04899300	chr5	137225297	PKD2L2	NM_014386	Promoter_Associated	0.375286	-2.37764	3.81698	0.00210607	0.711669	-1.74183
cg01131038	chr8	10592118				0.57562	-2.76053	3.8167	0.0021072	0.711669	-1.74216
cg10536101	chr1	16400330	FAM131C	NM_182623	Unclassified	0.306985	-3.55134	3.81611	0.00210954	0.711669	-1.74282
cg13045555	chr8	105342365			Unclassified_Cell_type_specific	0.632513	-1.72758	3.81586	0.00211057	0.711669	-1.74312
cg05745046	chr7	55434270	LANCL2	NM_018697		-0.206211	-3.77714	-3.81555	0.00211181	0.711669	-1.74347
cg16596604	chr16	21294947	CRYM	NM_001014444		0.246809	-2.332	3.81549	0.00211206	0.711669	-1.74354
cg00812557	chr4	38073835	TBC1D1	NM_015173	Gene_Associated_Cell_type_specific	0.170165	0.229601	3.81537	0.00211254	0.711669	-1.74368
cg09513990	chr6	27235822				0.530112	-2.76642	3.81437	0.00211656	0.711669	-1.74482
cg08230118	chr6	30181847	TRIM26	NM_003449		-0.223351	-5.03322	-3.81432	0.00211679	0.711669	-1.74488
cg12986628	chr11	119204915	RNF26	NM_032015	Promoter_Associated	-0.284682	-2.66065	-3.8141	0.00211764	0.711669	-1.74512
cg13364903	chr6	35181548	SCUBE3	NM_152753	Unclassified_Cell_type_specific	0.504434	-2.37498	3.81371	0.00211923	0.711669	-1.74557
cg14703454	chr3	108065259	HHLA2	NM_007072		0.442455	2.20682	3.81301	0.00212205	0.711669	-1.74637
cg06916239	chr2	223162881	PAX3;PAX3;PAX3;CCDC140;CCDC140;PAX3;PAX3;PAX3;PAX3;PAX3	NM_181458;NM_013942;NM_181457;NM_153038;NM_153038;NM_181461;NM_000438;NM_181460;NM_181459;NM_001127366		0.268868	-2.6648	3.81264	0.00212356	0.711669	-1.7468
cg25999578	chr7	27205514	HOXA9	NM_152739		0.211283	-2.68161	3.81232	0.00212487	0.711669	-1.74717
cg13449463	chr2	7560825				0.229192	1.16065	3.81074	0.00213125	0.711669	-1.74897
cg22098375	chr6	29590966	GABBR1;GABBR1;GABBR1	NM_021904;NM_021903;NM_001470		0.208597	3.5045	3.81012	0.0021338	0.711669	-1.74969
cg05644602	chr2	74795186	C2orf65	NM_138804		0.260469	1.83469	3.81	0.00213429	0.711669	-1.74982
cg18700013	chr19	29285119				0.671062	0.363685	3.80847	0.00214054	0.711669	-1.75158
cg04056678	chr1	27481546	SLC9A1	NM_003047	Promoter_Associated	-0.189471	-4.21532	-3.80819	0.00214169	0.711669	-1.7519
cg13785536	chr19	8408320	KANK3	NM_198471	Unclassified	-0.222885	-4.15248	-3.80735	0.00214509	0.711669	-1.75285
cg17259358	chr6	99273385				0.236719	-3.35973	3.80687	0.00214708	0.711669	-1.75341
cg06616029	chr15	43213052	TTBK2	NM_173500	Promoter_Associated	0.277858	-4.55177	3.80621	0.00214975	0.711669	-1.75416
cg08825645	chr16	54325319				0.256908	-2.28757	3.8059	0.00215103	0.711669	-1.75451
cg00704012	chr12	49463725	RHEBL1;RHEBL1	NM_144593;NM_144593	Promoter_Associated	0.166983	-4.94419	3.8053	0.0021535	0.711669	-1.75521
cg24695972	chr1	117113752	CD58;CD58;CD58	NM_001779;NR_026665;NM_001144822	Promoter_Associated	0.292985	-0.57501	3.80508	0.0021544	0.711669	-1.75546
cg10361659	chr13	51482542	RNASEH2B;RNASEH2B	NM_024570;NM_001142279	Unclassified_Cell_type_specific	-0.250796	2.83832	-3.80481	0.00215552	0.711669	-1.75577
cg02851212	chr10	1451418	ADARB2	NM_018702		0.262796	2.78764	3.80409	0.00215849	0.711669	-1.7566
cg16345720	chr11	64727184	C11orf85	NM_001037225		0.199928	3.38482	3.80404	0.0021587	0.711669	-1.75665
cg01000248	chr7	5267360	WIPI2;WIPI2;WIPI2;WIPI2;WIPI2	NM_016003;NM_001033519;NM_015610;NM_001033520;NM_001033518		-0.207808	4.33079	-3.80382	0.00215959	0.711669	-1.7569
cg18822036	chr8	131371659	ASAP1	NM_018482		0.300387	3.145	3.80327	0.00216185	0.711669	-1.75753
cg24174307	chr17	73043075	ATP5H;KCTD2;ATP5H	NM_006356;NM_015353;NM_001003785	Promoter_Associated	-0.255662	-2.42069	-3.8028	0.00216381	0.711669	-1.75807
cg17863312	chr17	14207968	HS3ST3B1;MGC12916	NM_006041;NR_026880	Promoter_Associated_Cell_type_specific	0.348763	2.86271	3.80244	0.00216527	0.711669	-1.75848
cg16558770	chr15	90548037	ZNF710	NM_198526	Unclassified_Cell_type_specific	0.304202	1.24183	3.80238	0.00216555	0.711669	-1.75856
cg11449471	chr17	53519921				0.278767	2.19886	3.80154	0.00216903	0.711669	-1.75952
cg01963702	chr11	12188996	MICAL2	NM_014632		0.209808	2.79455	3.80135	0.00216979	0.711669	-1.75973
cg25588969	chr20	25388199	GINS1	NM_021067	Promoter_Associated	-0.241397	-5.44844	-3.80093	0.00217153	0.711669	-1.76022
cg26875137	chr12	53738046			Unclassified_Cell_type_specific	-0.284689	1.19251	-3.80085	0.00217187	0.711669	-1.76031
cg20058043	chr12	130646370	FZD10	NM_007197	Unclassified_Cell_type_specific	0.354426	-1.81422	3.79905	0.00217935	0.711669	-1.76237
cg19591588	chr3	45730799	SACM1L;SACM1L	NM_014016;NM_014016	Promoter_Associated	-0.510919	-4.31292	-3.79847	0.00218175	0.711669	-1.76304
cg08111446	chr20	61886079	NKAIN4;FLJ16779	NM_152864;NR_024389		0.693439	-3.30074	3.79843	0.00218193	0.711669	-1.76309
cg10013531	chr2	133403841	GPR39;LYPD1;LYPD1	NM_001508;NM_001077427;NM_144586		0.364264	2.91349	3.79816	0.00218304	0.711669	-1.76339
cg16365729	chr1	244998894	FAM36A;FAM36A	NM_198076;NM_198076	Promoter_Associated	0.408724	-2.9453	3.79799	0.00218374	0.711669	-1.76358
cg15749633	chr22	42475697	C22orf32	NM_033318	Promoter_Associated	-0.256015	-5.16539	-3.79767	0.0021851	0.711669	-1.76396
cg23593958	chr10	35415966	CREM;CREM;CREM;CREM;CREM;CREM;CREM;CREM;CREM;CREM	NM_183013;NM_182853;NM_183013;NM_182850;NM_001881;NM_181571;NM_001881;NM_182850;NM_183060;NM_182853	Promoter_Associated	0.604454	-3.89118	3.7964	0.00219039	0.711669	-1.76541
cg09918747	chr5	179105170			Promoter_Associated	-0.287926	-4.13095	-3.79585	0.0021927	0.711669	-1.76605
cg13109482	chr2	3381345	TSSC1	NM_003310	Promoter_Associated	0.204125	-5.01516	3.79571	0.00219326	0.711669	-1.7662
cg25436849	chr19	37569540	ZNF420	NM_144689	Promoter_Associated	-0.251589	-2.42557	-3.79568	0.00219342	0.711669	-1.76624
cg11916729	chr5	180018564	SCGB3A1	NM_052863	Unclassified_Cell_type_specific	0.631458	-4.02708	3.7941	0.00220002	0.711669	-1.76805
cg04628256	chr3	31571701				0.183841	2.49452	3.79404	0.00220027	0.711669	-1.76812
cg26299089	chr14	65171029	PLEKHG3	NM_015549		0.390152	-4.03393	3.79298	0.00220475	0.711669	-1.76934
cg07104748	chr7	42276819	GLI3	NM_000168	Unclassified_Cell_type_specific	-0.199797	-4.9294	-3.79287	0.00220521	0.711669	-1.76947
cg14197205	chr17	28256862	EFCAB5;SSH2	NM_001145053;NM_033389	Promoter_Associated	0.350637	-2.22866	3.79245	0.00220696	0.711669	-1.76994
cg14663208	chr1	42367407	HIVEP3;HIVEP3	NM_024503;NM_001127714		-0.218995	1.1803	-3.79187	0.0022094	0.711669	-1.77061
cg00787305	chr9	139378815	C9orf163;SEC16A;C9orf163	NM_152571;NM_014866;NM_152571		0.241736	-1.27207	3.79182	0.00220962	0.711669	-1.77067
cg10133908	chr10	93168991	HECTD2;LOC100188947;HECTD2	NM_173497;NR_024467;NM_182765		-0.203453	-1.12287	-3.79127	0.00221194	0.711669	-1.7713
cg26526379	chr7	26416184			Unclassified	-0.353257	-1.99493	-3.79116	0.00221243	0.711669	-1.77143
cg01342226	chr4	141034510	MAML3	NM_018717		0.257708	3.34444	3.79055	0.00221501	0.711669	-1.77213
cg02685016	chr6	17282333	RBM24;RBM24;RBM24;RBM24	NM_001143941;NM_153020;NM_001143941;NM_001143942	Unclassified_Cell_type_specific	0.3113	-3.44043	3.78974	0.00221841	0.711669	-1.77305
cg19262958	chr11	792861	SLC25A22	NM_024698		-0.293332	2.54828	-3.78873	0.00222271	0.711669	-1.77422
cg03986384	chr20	3801053	C20orf29	NM_018347	Promoter_Associated	-0.249939	-4.8993	-3.78831	0.00222448	0.711669	-1.7747
cg03244036	chr17	1958034	HIC1	NM_006497		-0.310023	-4.09272	-3.7883	0.00222452	0.711669	-1.77471
cg02580722	chr11	114309934	REXO2	NM_015523	Promoter_Associated	-0.22175	-5.23394	-3.78783	0.0022265	0.711669	-1.77525
cg18202562	chr12	100375604	ANKS1B	NM_152788		0.293314	2.66745	3.7876	0.00222748	0.711669	-1.77551
cg09072052	chr8	144070960	LOC100133669	NR_026913		-0.267033	3.38119	-3.78736	0.00222851	0.711669	-1.77579
cg04202620	chr8	1872355	ARHGEF10	NM_014629		0.387222	1.82572	3.78711	0.00222958	0.711669	-1.77608
cg06699063	chr17	79519288	C17orf70;C17orf70;C17orf70	NM_025161;NM_001109760;NM_025161		-0.778743	-4.73907	-3.78631	0.002233	0.711669	-1.777
cg23948730	chr17	2496664	PAFAH1B1	NM_000430	Promoter_Associated	-0.29532	-3.15372	-3.78608	0.00223395	0.711669	-1.77726
cg06317507	chr6	134159179	MGC34034;MGC34034	NR_027029;NR_027030	Unclassified	0.320586	-3.50565	3.78586	0.00223491	0.711669	-1.77751
cg22777952	chr15	60296425	FOXB1;FOXB1	NM_012182;NM_012182		0.298591	-3.7527	3.78548	0.00223653	0.711669	-1.77795
cg01615424	chr15	32639059				0.377075	-3.83895	3.78533	0.00223718	0.711669	-1.77812
cg08797606	chr5	87956769	LOC645323	NR_015436	Unclassified_Cell_type_specific	0.49074	-4.51165	3.7851	0.00223815	0.711669	-1.77838
cg23516425	chr2	20186047	WDR35;WDR35	NM_020779;NM_001006657		0.21984	3.08473	3.78507	0.00223828	0.711669	-1.77842
cg03574651	chr4	41992907	SLC30A9	NM_006345	Promoter_Associated	-0.207703	-2.9487	-3.78492	0.00223894	0.711669	-1.7786
cg13323091	chr6	93887573				-0.263337	3.30611	-3.78423	0.00224188	0.711669	-1.77939
cg25788549	chr7	150786044	AGAP3;AGAP3	NM_001042535;NM_031946		-0.196808	0.186442	-3.78269	0.00224847	0.711669	-1.78115
cg00021944	chr10	104005240	GBF1	NM_004193	Promoter_Associated	-0.191703	-4.18267	-3.78243	0.00224959	0.711669	-1.78145
cg14626490	chr9	131710514	NUP188;DOLK	NM_015354;NM_014908	Promoter_Associated	-0.174511	-5.31729	-3.78159	0.00225321	0.711669	-1.78242
cg14671222	chr7	149411256	KRBA1	NM_032534		0.231619	-0.818076	3.78138	0.0022541	0.711669	-1.78266
cg11818438	chr8	119916530				0.180636	2.58815	3.78065	0.00225725	0.711669	-1.7835
cg21011616	chr2	177015992	HOXD4	NM_014621	Unclassified_Cell_type_specific	0.238594	-1.92126	3.78043	0.00225821	0.711669	-1.78376
cg26394174	chr3	169387139			Unclassified	0.408153	-3.83934	3.77922	0.00226345	0.711669	-1.78515
cg19841005	chr19	3687854	PIP5K1C	NM_012398	Promoter_Associated_Cell_type_specific	-0.384762	-2.05266	-3.77909	0.00226401	0.711669	-1.7853
cg16317947	chr14	104151986	KLC1;KLC1;KLC1	NM_182923;NM_001130107;NM_005552		-0.296896	3.1592	-3.77893	0.00226468	0.711669	-1.78548
cg18789261	chr12	82752393	C12orf26;CCDC59;CCDC59	NM_032230;NR_033192;NM_014167	Promoter_Associated	-0.185542	-3.57844	-3.77881	0.00226519	0.711669	-1.78561
cg24676609	chr10	25241427	PRTFDC1	NM_020200		0.152538	-4.98103	3.7782	0.00226784	0.711669	-1.78632
cg10665891	chr12	117042917				0.408762	2.36324	3.77778	0.00226967	0.711669	-1.7868
cg10102242	chr16	4422216	VASN;CORO7	NM_138440;NM_024535	Unclassified_Cell_type_specific	-0.452686	-4.63419	-3.77636	0.00227582	0.711669	-1.78843
cg01200177	chr2	128616082	POLR2D	NM_004805	Promoter_Associated	0.28797	-0.503055	3.77609	0.00227698	0.711669	-1.78874
cg20795372	chr6	30419612			Unclassified_Cell_type_specific	0.274268	0.425419	3.77591	0.00227779	0.711669	-1.78895
cg19726959	chr15	75094782	CSK;CSK	NM_001127190;NM_004383		-0.291196	4.17563	-3.77557	0.00227928	0.711669	-1.78935
cg08950537	chr10	95361933	RBP4	NM_006744		0.428225	0.159802	3.7749	0.00228218	0.711669	-1.79011
cg09718037	chr12	117042854				0.495534	2.53527	3.77447	0.00228404	0.711669	-1.7906
cg06197492	chr11	2016605	H19	NR_002196		-0.257637	3.05263	-3.77447	0.00228405	0.711669	-1.79061
cg18958373	chr14	24425012	DHRS4;C14orf167	NM_021004;NR_023922		-0.2171	3.7625	-3.77392	0.00228647	0.711669	-1.79125
cg00594866	chr2	237478577	CXCR7	NM_020311	Unclassified	-0.587301	-3.90186	-3.77277	0.00229149	0.711669	-1.79257
cg25163476	chr11	2161586	INS-IGF2;IGF2;IGF2AS;IGF2;IGF2AS;IGF2	NR_003512;NM_001007139;NR_028044;NM_001127598;NR_028043;NM_000612		-0.166748	-3.13721	-3.77162	0.00229654	0.711669	-1.79389
cg13962186	chr9	79633650	FOXB2	NM_001013735		0.58611	-2.23485	3.77114	0.00229863	0.711669	-1.79444
cg08502652	chr6	168592971				0.442762	2.67503	3.77113	0.00229866	0.711669	-1.79445
cg12427317	chr5	34743138	RAI14;RAI14;RAI14;RAI14;RAI14;RAI14	NM_001145525;NM_001145520;NM_001145521;NM_015577;NM_001145523;NM_001145522		0.522583	-0.515815	3.77101	0.00229918	0.711669	-1.79458
cg09531225	chr4	82393079	RASGEF1B	NM_152545	Promoter_Associated	-0.203693	-4.15498	-3.77037	0.00230202	0.711669	-1.79533
cg05052869	chr11	134335356				0.224611	2.32168	3.76991	0.00230404	0.711669	-1.79586
cg22920873	chr7	139025153	C7orf55	NM_197964	NonGene_Associated	-0.490169	-5.22264	-3.76959	0.00230546	0.711669	-1.79623
cg15910230	chr20	13764331	C20orf7;C20orf7;ESF1;C20orf7	NM_001039375;NR_029377;NM_016649;NM_024120		-0.216483	1.24783	-3.76898	0.00230815	0.711669	-1.79693
cg15440763	chr7	158190612	PTPRN2;PTPRN2;PTPRN2	NM_002847;NM_130842;NM_130843		-0.354303	3.23437	-3.76887	0.00230864	0.711669	-1.79706
cg23392501	chr15	74422629	ISLR2;ISLR2;LOC283731;ISLR2;ISLR2	NM_001130136;NM_001130138;NR_027073;NM_020851;NM_001130137	Unclassified_Cell_type_specific	-0.253401	-2.30731	-3.76882	0.00230884	0.711669	-1.79711
cg05338567	chr6	31859187	EHMT2;EHMT2	NM_006709;NM_025256		-0.169024	4.4119	-3.76878	0.00230902	0.711669	-1.79716
cg15851882	chr15	59595945	MYO1E	NM_004998		-0.242149	3.86375	-3.76874	0.00230919	0.711669	-1.7972
cg20782816	chr3	9808060	OGG1;CAMK1;OGG1;OGG1;OGG1;OGG1	NM_016826;NM_003656;NM_016827;NM_016821;NM_016828;NM_016829		-0.251178	3.62904	-3.76852	0.00231015	0.711669	-1.79745
cg07322003	chr11	76384620			Unclassified	-0.254901	2.21405	-3.76848	0.00231034	0.711669	-1.7975
cg02394753	chr3	58625812	FAM3D	NM_138805	Unclassified	-0.236998	3.44973	-3.76827	0.00231126	0.711669	-1.79774
cg16041412	chr19	2460037				0.197933	2.70623	3.76804	0.0023123	0.711669	-1.79801
cg17186087	chr2	232765416			Unclassified	0.201586	-1.03182	3.76787	0.00231304	0.711669	-1.7982
cg17399362	chr19	15343345	EPHX3;EPHX3	NM_001142886;NM_024794	Unclassified_Cell_type_specific	0.430317	-1.89007	3.76779	0.00231341	0.711669	-1.7983
cg24891846	chr19	13319523	CACNA1A;CACNA1A	NM_001127222;NM_001127221	Unclassified	-0.891745	-3.64221	-3.76751	0.00231464	0.711669	-1.79862
cg11337389	chr12	56326067	DGKA;DGKA;DGKA;DGKA	NM_201445;NM_201554;NM_001345;NM_201444		-0.349069	-4.75078	-3.76735	0.00231532	0.711669	-1.7988
cg20222562	chr6	113993995				0.265243	1.58885	3.76717	0.00231612	0.711669	-1.79901
cg22569836	chr15	43028916	CDAN1	NM_138477		-0.181116	-4.10478	-3.76696	0.00231706	0.711669	-1.79925
cg08155116	chr17	79027207	BAIAP2;BAIAP2;BAIAP2;BAIAP2	NM_017450;NM_006340;NM_001144888;NM_017451		-0.274166	3.50535	-3.76671	0.00231815	0.711669	-1.79954
cg23137881	chr4	159857583	C4orf45	NM_152543		0.204673	2.57096	3.7667	0.00231819	0.711669	-1.79955
cg01076485	chr3	171618318				0.242185	3.26463	3.76669	0.00231827	0.711669	-1.79957
cg20597477	chr15	40211272	GPR176	NM_007223	Unclassified_Cell_type_specific	-0.471274	1.38252	-3.76644	0.00231937	0.711669	-1.79985
cg22761704	chr4	48271149	TEC	NM_003215	Promoter_Associated	-0.278	-4.3655	-3.76577	0.00232233	0.711669	-1.80062
cg09807466	chr5	175875199	FAF2	NM_014613	Promoter_Associated	0.250185	-4.0931	3.76526	0.00232457	0.711669	-1.8012
cg11611676	chr6	3798615			Unclassified_Cell_type_specific	-0.271558	3.26473	-3.76483	0.00232651	0.711669	-1.80171
cg04966166	chr7	92076672	GATAD1	NM_021167	Promoter_Associated	0.182897	-4.69673	3.7647	0.00232707	0.711669	-1.80185
cg27370573	chr19	292167	PPAP2C;PPAP2C;PPAP2C	NM_177526;NM_003712;NM_177543	Unclassified_Cell_type_specific	0.316414	2.17552	3.76456	0.00232772	0.711669	-1.80202
cg27376271	chr18	70211835	CBLN2	NM_182511		0.381334	-3.96206	3.76447	0.00232812	0.711669	-1.80212
cg02674804	chr19	1492043	REEP6	NM_138393		0.441997	1.96881	3.76438	0.00232849	0.711669	-1.80222
cg25772221	chr1	1079622			Unclassified	0.190032	-1.3794	3.76414	0.00232958	0.711669	-1.8025
cg05162166	chr22	41684460				0.237461	0.863504	3.76345	0.00233265	0.711669	-1.80329
cg23694959	chr6	26597126	ABT1	NM_013375	Promoter_Associated	-0.199842	-3.84941	-3.76296	0.00233482	0.711669	-1.80386
cg15794873	chr10	127059374				0.336321	0.474438	3.76227	0.0023379	0.711669	-1.80465
cg27233566	chr3	49894142	TRAIP	NM_005879	Promoter_Associated	0.498088	-1.94349	3.76191	0.00233953	0.711669	-1.80507
cg00163365	chr4	84203456	COQ2	NM_015697	Unclassified	-0.14579	-2.31968	-3.7619	0.00233955	0.711669	-1.80508
cg13387113	chr17	74696737	MXRA7;MXRA7;MXRA7	NM_001008528;NM_001008529;NM_198530		-0.170848	3.44538	-3.76151	0.00234132	0.711669	-1.80553
cg02017718	chr12	54441055	HOXC4	NM_014620	Unclassified_Cell_type_specific	0.326344	-4.44518	3.76109	0.00234318	0.711669	-1.80601
cg07000467	chr5	39424930	DAB2;DAB2	NM_001343;NM_001343	Unclassified	0.267065	-3.54049	3.76104	0.00234341	0.711669	-1.80607
cg27053636	chr16	58163123	C16orf80;C16orf80	NM_013242;NM_013242	Promoter_Associated	-0.248016	-2.50767	-3.75996	0.00234826	0.711669	-1.80732
cg02510779	chr3	134205173	CEP63;ANAPC13;CEP63;ANAPC13;CEP63;CEP63;ANAPC13;CEP63	NM_001042400;NR_024400;NM_001042383;NM_015391;NM_025180;NM_001042384;NR_024401;NM_025180	Promoter_Associated	0.197555	-4.97815	3.7595	0.00235033	0.711669	-1.80785
cg09659004	chr6	29975078	HLA-J;NCRNA00171	NR_024240;NR_026751	Unclassified_Cell_type_specific	0.497889	-3.52531	3.7594	0.00235076	0.711669	-1.80796
cg09937316	chr10	35416239	CREM;CREM;CREM;CREM;CREM;CREM	NM_183013;NM_182850;NM_182853;NM_183060;NM_001881;NM_181571	Promoter_Associated	0.211002	-3.25605	3.75905	0.00235234	0.711669	-1.80836
cg14997942	chr10	22040307				-0.16668	4.16212	-3.75871	0.00235388	0.711669	-1.80876
cg09438522	chr3	15000765	NR2C2	NM_003298	Gene_Associated_Cell_type_specific	-0.326201	-0.352235	-3.75856	0.00235457	0.711669	-1.80893
cg04164023	chr11	125106101	PKNOX2	NM_022062		0.381863	2.83824	3.75833	0.0023556	0.711669	-1.8092
cg24880665	chr1	202772164	KDM5B	NM_006618		0.278004	2.2356	3.75776	0.00235815	0.711669	-1.80985
cg10967023	chr12	115134886				0.362093	-3.23115	3.75774	0.00235826	0.711669	-1.80988
cg21581845	chr1	15127680	KIAA1026;KIAA1026	NM_201628;NM_015209		0.446439	1.53678	3.75754	0.00235917	0.711669	-1.81011
cg07731304	chr1	12124114	TNFRSF8	NM_001243		0.334616	-2.8864	3.75734	0.00236007	0.711669	-1.81034
cg07355745	chr6	27571093				0.47847	0.66173	3.75692	0.00236196	0.711669	-1.81082
cg09036203	chr17	35715797	ACACA;ACACA;ACACA	NM_198839;NM_198834;NM_198836		-0.172506	-3.61262	-3.75689	0.00236209	0.711669	-1.81086
cg25043538	chr11	63887437	MACROD1	NM_014067		0.147937	4.19375	3.75639	0.00236436	0.711669	-1.81144
cg04567738	chr1	91171013				0.30149	-0.24562	3.75617	0.00236533	0.711669	-1.81168
cg14783259	chr15	20737822	GOLGA6L6	NM_001145004		-0.293214	2.63446	-3.75592	0.00236648	0.711669	-1.81198
cg00108617	chr7	57324417				-0.28766	3.53269	-3.7557	0.00236746	0.711669	-1.81223
cg25408700	chr21	43726165				-0.163231	3.94309	-3.7555	0.00236834	0.711669	-1.81245
cg27255678	chr10	102756921	LZTS2	NM_032429	Promoter_Associated	-0.272906	-5.34022	-3.75477	0.00237168	0.711669	-1.8133
cg10313463	chr16	30440564	DCTPP1	NM_024096		0.219141	-4.04195	3.75462	0.00237236	0.711669	-1.81348
cg02640260	chr4	94749609	ATOH1	NM_005172		0.267496	-2.80984	3.75439	0.00237339	0.711669	-1.81374
cg00676360	chr6	49917175	DEFB133	NM_001166478		0.200755	3.07263	3.75436	0.00237354	0.711669	-1.81378
cg00161229	chr6	114292531	HDAC2	NM_001527	Promoter_Associated	0.206469	-3.80916	3.75433	0.00237368	0.711669	-1.81381
cg08490663	chr11	518649			Unclassified	0.397869	-1.55968	3.75362	0.0023769	0.711669	-1.81463
cg04865290	chr3	52927548	TMEM110	NM_198563	Unclassified	0.62022	0.8637	3.75353	0.00237731	0.711669	-1.81473
cg06833978	chr13	108520391	FAM155A	NM_001080396	Unclassified_Cell_type_specific	0.425972	-3.35701	3.75338	0.00237797	0.711669	-1.8149
cg04613258	chr17	47589594	NGFR	NM_002507	Unclassified_Cell_type_specific	0.198732	-0.223781	3.75301	0.00237968	0.711669	-1.81534
cg16896539	chr10	70096482	HNRNPH3;HNRNPH3	NM_021644;NM_012207		-0.314202	-1.04463	-3.75247	0.0023821	0.711669	-1.81595
cg03226416	chr7	108167037	PNPLA8	NM_015723	Promoter_Associated	-0.195386	-2.43335	-3.75227	0.00238302	0.711669	-1.81618
cg11221497	chr1	202776298	KDM5B	NM_006618		-0.220832	-3.36254	-3.75163	0.00238593	0.711669	-1.81692
cg01901107	chr7	150748284	ACCN3;ACCN3;ACCN3	NM_004769;NM_020322;NM_020321	Unclassified_Cell_type_specific	0.545397	-4.96877	3.75157	0.00238622	0.711669	-1.81699
cg05122453	chr9	130532879	SH2D3C;SH2D3C	NM_005489;NM_170600		-0.156919	-0.0956411	-3.75157	0.00238624	0.711669	-1.817
cg26971423	chr15	63785031				0.247179	2.44232	3.75138	0.0023871	0.711669	-1.81721
cg18610632	chr19	12479620				-0.279184	2.0258	-3.75094	0.00238909	0.711753	-1.81772
cg11696392	chr11	77850819	ALG8;ALG8	NM_001007027;NM_024079	Promoter_Associated	-0.198509	-4.17486	-3.75025	0.00239223	0.71197	-1.81851
cg26415394	chr14	75348249	DLST	NM_001933	Promoter_Associated	-0.187887	-4.24801	-3.74989	0.0023939	0.71197	-1.81893
cg11486935	chr17	123951	RPH3AL	NM_006987		0.389798	3.41275	3.74945	0.0023959	0.71197	-1.81943
cg05306153	chr1	55416414			Unclassified	0.37736	-4.16238	3.74834	0.00240099	0.71197	-1.82072
cg21093033	chr8	141468743	TRAPPC9;TRAPPC9	NM_001160372;NM_031466	Promoter_Associated	-0.244372	-0.268354	-3.74805	0.00240232	0.71197	-1.82105
cg20312012	chr2	97331035	FER1L5	NM_001113382		0.298629	1.9184	3.74736	0.00240549	0.71197	-1.82184
cg07847863	chr13	53419963	PCDH8;PCDH8	NM_002590;NM_032949		0.268466	-1.5484	3.74349	0.00242338	0.71197	-1.82632
cg07368544	chr16	46723518	ORC6L;VPS35	NM_014321;NM_018206	Promoter_Associated	-0.177193	-4.39416	-3.74252	0.00242788	0.71197	-1.82744
cg12429610	chr2	234113122	INPP5D;INPP5D	NM_005541;NM_001017915		0.286287	3.70755	3.74181	0.00243119	0.71197	-1.82826
cg14129103	chr16	12609068	SNX29	NM_001080530		0.278666	2.5105	3.7415	0.00243263	0.71197	-1.82862
cg00078299	chr8	124284379	ZHX1;ZHX1	NM_007222;NM_001017926	Promoter_Associated_Cell_type_specific	0.337713	-0.418134	3.74143	0.00243292	0.71197	-1.82869
cg05779585	chr8	1246817				0.235797	3.26417	3.74103	0.00243478	0.71197	-1.82916
cg15627089	chr11	16625751				0.309779	-1.27063	3.74041	0.00243768	0.71197	-1.82987
cg05265611	chr1	3129633	PRDM16;PRDM16	NM_022114;NM_199454		0.267357	2.51162	3.74036	0.00243793	0.71197	-1.82994
cg19908856	chr1	114649389	SYT6	NM_205848		0.227984	2.83674	3.74034	0.002438	0.71197	-1.82995
cg04292941	chr11	6518485	DNHD1;DNHD1	NM_144666;NM_173589		0.284395	2.73154	3.74001	0.00243954	0.71197	-1.83033
cg10122050	chr10	106059062	GSTO2	NM_183239		-0.190084	4.21208	-3.73945	0.00244217	0.71197	-1.83098
cg13620499	chr9	136353126				0.389869	-0.79517	3.7393	0.00244285	0.71197	-1.83115
cg26814241	chr4	1004774	FGFRL1;FGFRL1;FGFRL1	NM_001004358;NM_021923;NM_001004356		-0.23494	-3.413	-3.73888	0.00244485	0.71197	-1.83165
cg02947670	chr17	28417565	EFCAB5	NM_198529		0.16953	4.20661	3.73845	0.00244682	0.71197	-1.83213
cg06837778	chr1	95784493				-0.155057	2.66039	-3.73825	0.00244778	0.71197	-1.83237
cg17718074	chr8	121134236				-0.170573	2.55304	-3.73815	0.00244823	0.71197	-1.83248
cg21702971	chr12	57588243	LRP1;MIR1228	NM_002332;NR_031597		-0.192192	2.24369	-3.73673	0.00245489	0.71197	-1.83412
cg02711190	chr6	150244288	RAET1G	NM_001001788	Unclassified_Cell_type_specific	-0.29558	-4.08388	-3.73652	0.00245589	0.71197	-1.83437
cg02723617	chr7	150755897	CDK5;CDK5;SLC4A2	NM_004935;NM_001164410;NM_003040		-0.25485	-0.82773	-3.73647	0.00245612	0.71197	-1.83443
cg19801747	chr14	21534941				0.365104	2.40688	3.73596	0.00245854	0.71197	-1.83502
cg15897423	chr2	63816096	MDH1;C2orf86	NM_005917;NM_015910	Promoter_Associated	-0.197041	-5.16664	-3.73591	0.00245874	0.71197	-1.83507
cg13456653	chr7	157130065	DNAJB6;DNAJB6	NM_005494;NM_058246		0.245319	-4.16404	3.73477	0.00246415	0.71197	-1.8364
cg08529848	chr11	59383689	OSBP	NM_002556	Promoter_Associated	-0.214612	-5.27652	-3.73442	0.00246577	0.71197	-1.8368
cg15070718	chr15	96876486	NR2F2;NR2F2;NR2F2;NR2F2;MIR1469	NM_001145157;NM_001145155;NM_021005;NM_001145156;NR_031715		0.785568	-4.11971	3.73413	0.00246713	0.71197	-1.83713
cg15634922	chr4	147867154	TTC29	NM_031956	Unclassified	0.286058	-0.0708185	3.73404	0.00246757	0.71197	-1.83724
cg00615473	chr21	32930423	TIAM1	NM_003253		-0.311289	-3.6713	-3.73402	0.00246764	0.71197	-1.83726
cg06400428	chr10	102107666	SCD	NM_005063	Promoter_Associated	-0.376418	-0.437758	-3.73391	0.0024682	0.71197	-1.83739
cg18598029	chr6	31164921	HCG27	NR_026791	Promoter_Associated	0.84833	-3.16812	3.73365	0.0024694	0.71197	-1.83769
cg26346930	chr5	54502962				0.323586	3.61885	3.73356	0.00246986	0.71197	-1.8378
cg21473786	chr2	44311918				0.203172	1.87598	3.7329	0.00247297	0.71197	-1.83856
cg06609049	chr19	2785107	THOP1	NM_003249	Promoter_Associated	1.24756	-3.33118	3.73256	0.00247457	0.71197	-1.83895
cg02308097	chr17	79868996	PCYT2	NM_002861	Promoter_Associated	-0.20014	-5.93126	-3.73177	0.00247833	0.71197	-1.83987
cg07211239	chr1	1490809	SSU72	NM_014188		0.173056	1.14034	3.73169	0.00247867	0.71197	-1.83995
cg18535455	chr12	133129288	FBRSL1	NM_001142641		0.207278	2.96151	3.7308	0.00248289	0.71197	-1.84098
cg00487232	chr18	32847642	ZNF397OS;ZNF397OS	NM_001166012;NM_001112734	Unclassified_Cell_type_specific	0.335878	-1.56812	3.73066	0.00248358	0.71197	-1.84115
[truncated: 24,029 more rows]

## Sheet: Ln TNF
Probe	chr	pos	UCSC_RefGene_Name	UCSC_RefGene_Accession	Regulatory_Feature_Group	Coef	AveExpr	t	P.Value	adj.P.Val	B
[truncated: 15,685 more rows]

[truncated: 2 more sheets: Ln IL6, Ln IL8]
